# Supplementary material for: Current status and influential factors for family health management during quarantine: A latent category analysis
Source: PLoS One. 2022 Apr 21;17(4):e0265406. doi: 10.1371/journal.pone.0265406 (PMC9022814; doi:10.1371/journal.pone.0265406)
Supplement: S1 Data — (ZIP) [file pone.0265406.s001.zip]

Archive with 30 entries (28 files):
- Raw data/
- Raw data/2019╨╨╒■╟°╗«/
- Raw data/2019╨╨╒■╟°╗«/╧╪.CPG
- Raw data/2019╨╨╒■╟°╗«/╧╪.dbf
- Raw data/2019╨╨╒■╟°╗«/╧╪.NAME.atx
- Raw data/2019╨╨╒■╟°╗«/╧╪.prj
- Raw data/2019╨╨╒■╟°╗«/╧╪.sbn
- Raw data/2019╨╨╒■╟°╗«/╧╪.sbx
- Raw data/2019╨╨╒■╟°╗«/╧╪.shp
- Raw data/2019╨╨╒■╟°╗«/╧╪.shp.xml
- Raw data/2019╨╨╒■╟°╗«/╧╪.shx
- Raw data/2019╨╨╒■╟°╗«/╩╨.CPG
- Raw data/2019╨╨╒■╟°╗«/╩╨.dbf
- Raw data/2019╨╨╒■╟°╗«/╩╨.prj
- Raw data/2019╨╨╒■╟°╗«/╩╨.sbn
- Raw data/2019╨╨╒■╟°╗«/╩╨.sbx
- Raw data/2019╨╨╒■╟°╗«/╩╨.shp
- Raw data/2019╨╨╒■╟°╗«/╩╨.shp.xml
- Raw data/2019╨╨╒■╟°╗«/╩╨.shx
- Raw data/2019╨╨╒■╟°╗«/╩í.CPG
- Raw data/2019╨╨╒■╟°╗«/╩í.dbf
- Raw data/2019╨╨╒■╟°╗«/╩í.prj
- Raw data/2019╨╨╒■╟°╗«/╩í.sbn
- Raw data/2019╨╨╒■╟°╗«/╩í.sbx
- Raw data/2019╨╨╒■╟°╗«/╩í.shp
- Raw data/2019╨╨╒■╟°╗«/╩í.shp.xml
- Raw data/2019╨╨╒■╟°╗«/╩í.shx
- Raw data/20210614finishdata.xlsx
- Raw data/poLCA.R
- Raw data/Promap_english.R
