# Supplementary material for: Current status and influential factors for family health management during quarantine: A latent category analysis
Source: PLoS One. 2022 Apr 21;17(4):e0265406. doi: 10.1371/journal.pone.0265406 (PMC9022814; doi:10.1371/journal.pone.0265406)
Supplement: S1 Data — (ZIP) [file pone.0265406.s001.zip › Raw data/2019╨╨╒■╟°╗«/╧╪.prj]

GEOGCS["CGCS_2000",DATUM["D_2000",SPHEROID["S_2000",6378137.0,298.2572221010041]],PRIMEM["Greenwich",0.0],UNIT["Degree",0.0174532925199433]]
