# Supplementary material for: Current status and influential factors for family health management during quarantine: A latent category analysis
Source: PLoS One. 2022 Apr 21;17(4):e0265406. doi: 10.1371/journal.pone.0265406 (PMC9022814; doi:10.1371/journal.pone.0265406)
Supplement: S1 Data — (ZIP) [file pone.0265406.s001.zip › Raw data/2019╨╨╒■╟°╗«/╩╨.shp.xml]

<?xml version="1.0"?>
<metadata xml:lang="zh"><Esri><CreaDate>20200228</CreaDate><CreaTime>14410700</CreaTime><SyncOnce>FALSE</SyncOnce><DataProperties><lineage><Process ToolSource="C:\Program Files\ArcGIS\ArcToolbox\Toolboxes\Data Management Tools.tbx\AddField" Date="20120308" Time="155326">AddField D:\本机临时数据处理\model.gdb\MainDataFrame\BOUA FEAID LONG # # # # NULLABLE REQUIRED # D:\本机临时数据处理\model.gdb\MainDataFrame\BOUA</Process><Process ToolSource="C:\Program Files\ArcGIS\ArcToolbox\Toolboxes\Data Management Tools.tbx\AddField" Date="20120308" Time="155329">AddField D:\本机临时数据处理\model.gdb\MainDataFrame\BOUA STACOD TEXT # # 2 # NON_NULLABLE REQUIRED # D:\本机临时数据处理\model.gdb\MainDataFrame\BOUA</Process><Process ToolSource="C:\Program Files\ArcGIS\ArcToolbox\Toolboxes\Data Management Tools.tbx\AddField" Date="20120308" Time="155331">AddField D:\本机临时数据处理\model.gdb\MainDataFrame\BOUA VERS TEXT # # 4 # NON_NULLABLE REQUIRED # D:\本机临时数据处理\model.gdb\MainDataFrame\BOUA</Process><Process ToolSource="C:\ArcGIS\ArcToolbox\Toolboxes\Data Management Tools.tbx\CopyFeatures" Date="20140118" Time="123310">CopyFeatures C:\Users\dell\Desktop\ljw\模板.gdb\MainDataFrame\BOUA C:\Users\dell\Desktop\ljw\增量模板2014.gdb\MainDataFrame\BOUA # 0 0 0</Process><Process ToolSource="C:\Program Files (x86)\ArcGIS\ArcToolbox\Toolboxes\Data Management Tools.tbx\DeleteField" Date="20150618" Time="153426">DeleteField G:\百万数据\百万地形数据.gdb\maindataframe\BOUA STACOD;FEAID;VERS G:\百万数据\百万地形数据.gdb\maindataframe\BOUA</Process><Process ToolSource="C:\Program Files (x86)\ArcGIS\ArcToolbox\Toolboxes\Data Management Tools.tbx\Append" Date="20150618" Time="153654">Append G:\百万数据\MainDataFrame-77幅本地库GDB备份.gdb\MainDataFrame/BOUA G:\百万数据\百万地形数据.gdb\maindataframe/BOUA NO_TEST "PAC 'PAC' true false false 4 Long 0 0 ,First,#,G:\百万数据\MainDataFrame-77幅本地库GDB备份.gdb\MainDataFrame/BOUA,PAC,-1,-1;NAME 'NAME' true true false 60 Text 0 0 ,First,#,G:\百万数据\MainDataFrame-77幅本地库GDB备份.gdb\MainDataFrame/BOUA,NAME,-1,-1;SHAPE_Length 'SHAPE_Length' false true true 8 Double 0 0 ,First,#,G:\百万数据\MainDataFrame-77幅本地库GDB备份.gdb\MainDataFrame/BOUA,SHAPE_Length,-1,-1;SHAPE_Area 'SHAPE_Area' false true true 8 Double 0 0 ,First,#,G:\百万数据\MainDataFrame-77幅本地库GDB备份.gdb\MainDataFrame/BOUA,SHAPE_Area,-1,-1" # G:\百万数据\百万地形数据.gdb\maindataframe/BOUA</Process><Process ToolSource="C:\Program Files (x86)\ArcGIS\ArcToolbox\Toolboxes\Data Management Tools.tbx\Append" Date="20150721" Time="161647">Append G:\百万数据\新建文件夹\J45\制图成果数据\MainDataFrame.gdb\MainDataFrame/BOUA G:\百万数据\百万地形分幅数据\J45.gdb/BOUA NO_TEST "PAC 'PAC' true false false 4 Long 0 0 ,First,#,G:\百万数据\新建文件夹\J45\制图成果数据\MainDataFrame.gdb\MainDataFrame/BOUA,PAC,-1,-1;NAME 'NAME' true true false 60 Text 0 0 ,First,#,G:\百万数据\新建文件夹\J45\制图成果数据\MainDataFrame.gdb\MainDataFrame/BOUA,NAME,-1,-1;SHAPE_Length 'SHAPE_Length' false true true 8 Double 0 0 ,First,#,G:\百万数据\新建文件夹\J45\制图成果数据\MainDataFrame.gdb\MainDataFrame/BOUA,SHAPE_Length,-1,-1;SHAPE_Area 'SHAPE_Area' false true true 8 Double 0 0 ,First,#,G:\百万数据\新建文件夹\J45\制图成果数据\MainDataFrame.gdb\MainDataFrame/BOUA,SHAPE_Area,-1,-1" # G:\百万数据\百万地形分幅数据\J45.gdb/BOUA</Process><Process ToolSource="c:\program files (x86)\arcgis\desktop10.2\ArcToolbox\Toolboxes\Data Management Tools.tbx\Append" Date="20170619" Time="111658">Append D:\数据处理\2016年100万数据\data\A49\成果数据\maindataframe.gdb\MainDataFrame\BOUA D:\BW.gdb\MainDataFrame\BOUA NO_TEST "PAC "PAC" true false false 4 Long 0 0 ,First,#,D:\数据处理\2016年100万数据\data\A49\成果数据\maindataframe.gdb\MainDataFrame\BOUA,PAC,-1,-1;NAME "NAME" true true false 60 Text 0 0 ,First,#,D:\数据处理\2016年100万数据\data\A49\成果数据\maindataframe.gdb\MainDataFrame\BOUA,NAME,-1,-1;SHAPE_Length "SHAPE_Length" false true true 8 Double 0 0 ,First,#,D:\数据处理\2016年100万数据\data\A49\成果数据\maindataframe.gdb\MainDataFrame\BOUA,SHAPE_Length,-1,-1;SHAPE_Area "SHAPE_Area" false true true 8 Double 0 0 ,First,#,D:\数据处理\2016年100万数据\data\A49\成果数据\maindataframe.gdb\MainDataFrame\BOUA,SHAPE_Area,-1,-1" #</Process><Process ToolSource="c:\program files (x86)\arcgis\desktop10.2\ArcToolbox\Toolboxes\Data Management Tools.tbx\Append" Date="20170619" Time="111734">Append D:\数据处理\2016年100万数据\data\B49\成果数据\maindataframe.gdb\MainDataFrame\BOUA D:\BW.gdb\MainDataFrame\BOUA NO_TEST "PAC "PAC" true false false 4 Long 0 0 ,First,#,D:\数据处理\2016年100万数据\data\B49\成果数据\maindataframe.gdb\MainDataFrame\BOUA,PAC,-1,-1;NAME "NAME" true true false 60 Text 0 0 ,First,#,D:\数据处理\2016年100万数据\data\B49\成果数据\maindataframe.gdb\MainDataFrame\BOUA,NAME,-1,-1;SHAPE_Length "SHAPE_Length" false true true 8 Double 0 0 ,First,#,D:\数据处理\2016年100万数据\data\B49\成果数据\maindataframe.gdb\MainDataFrame\BOUA,SHAPE_Length,-1,-1;SHAPE_Area "SHAPE_Area" false true true 8 Double 0 0 ,First,#,D:\数据处理\2016年100万数据\data\B49\成果数据\maindataframe.gdb\MainDataFrame\BOUA,SHAPE_Area,-1,-1" #</Process><Process ToolSource="c:\program files (x86)\arcgis\desktop10.2\ArcToolbox\Toolboxes\Data Management Tools.tbx\Append" Date="20170619" Time="111805">Append D:\数据处理\2016年100万数据\data\B50\成果数据\maindataframe.gdb\MainDataFrame\BOUA D:\BW.gdb\MainDataFrame\BOUA NO_TEST "PAC "PAC" true false false 4 Long 0 0 ,First,#,D:\数据处理\2016年100万数据\data\B50\成果数据\maindataframe.gdb\MainDataFrame\BOUA,PAC,-1,-1;NAME "NAME" true true false 60 Text 0 0 ,First,#,D:\数据处理\2016年100万数据\data\B50\成果数据\maindataframe.gdb\MainDataFrame\BOUA,NAME,-1,-1;SHAPE_Length "SHAPE_Length" false true true 8 Double 0 0 ,First,#,D:\数据处理\2016年100万数据\data\B50\成果数据\maindataframe.gdb\MainDataFrame\BOUA,SHAPE_Length,-1,-1;SHAPE_Area "SHAPE_Area" false true true 8 Double 0 0 ,First,#,D:\数据处理\2016年100万数据\data\B50\成果数据\maindataframe.gdb\MainDataFrame\BOUA,SHAPE_Area,-1,-1" #</Process><Process ToolSource="c:\program files (x86)\arcgis\desktop10.2\ArcToolbox\Toolboxes\Data Management Tools.tbx\Append" Date="20170619" Time="111835">Append D:\数据处理\2016年100万数据\data\C49\成果数据\maindataframe.gdb\MainDataFrame\BOUA D:\BW.gdb\MainDataFrame\BOUA NO_TEST "PAC "PAC" true false false 4 Long 0 0 ,First,#,D:\数据处理\2016年100万数据\data\C49\成果数据\maindataframe.gdb\MainDataFrame\BOUA,PAC,-1,-1;NAME "NAME" true true false 60 Text 0 0 ,First,#,D:\数据处理\2016年100万数据\data\C49\成果数据\maindataframe.gdb\MainDataFrame\BOUA,NAME,-1,-1;SHAPE_Length "SHAPE_Length" false true true 8 Double 0 0 ,First,#,D:\数据处理\2016年100万数据\data\C49\成果数据\maindataframe.gdb\MainDataFrame\BOUA,SHAPE_Length,-1,-1;SHAPE_Area "SHAPE_Area" false true true 8 Double 0 0 ,First,#,D:\数据处理\2016年100万数据\data\C49\成果数据\maindataframe.gdb\MainDataFrame\BOUA,SHAPE_Area,-1,-1" #</Process><Process ToolSource="c:\program files (x86)\arcgis\desktop10.2\ArcToolbox\Toolboxes\Data Management Tools.tbx\Append" Date="20170619" Time="111906">Append D:\数据处理\2016年100万数据\data\C50\成果数据\maindataframe.gdb\MainDataFrame\BOUA D:\BW.gdb\MainDataFrame\BOUA NO_TEST "PAC "PAC" true false false 4 Long 0 0 ,First,#,D:\数据处理\2016年100万数据\data\C50\成果数据\maindataframe.gdb\MainDataFrame\BOUA,PAC,-1,-1;NAME "NAME" true true false 60 Text 0 0 ,First,#,D:\数据处理\2016年100万数据\data\C50\成果数据\maindataframe.gdb\MainDataFrame\BOUA,NAME,-1,-1;SHAPE_Length "SHAPE_Length" false true true 8 Double 0 0 ,First,#,D:\数据处理\2016年100万数据\data\C50\成果数据\maindataframe.gdb\MainDataFrame\BOUA,SHAPE_Length,-1,-1;SHAPE_Area "SHAPE_Area" false true true 8 Double 0 0 ,First,#,D:\数据处理\2016年100万数据\data\C50\成果数据\maindataframe.gdb\MainDataFrame\BOUA,SHAPE_Area,-1,-1" #</Process><Process ToolSource="c:\program files (x86)\arcgis\desktop10.2\ArcToolbox\Toolboxes\Data Management Tools.tbx\Append" Date="20170619" Time="111938">Append D:\数据处理\2016年100万数据\data\D49\成果数据\maindataframe.gdb\MainDataFrame\BOUA D:\BW.gdb\MainDataFrame\BOUA NO_TEST "PAC "PAC" true false false 4 Long 0 0 ,First,#,D:\数据处理\2016年100万数据\data\D49\成果数据\maindataframe.gdb\MainDataFrame\BOUA,PAC,-1,-1;NAME "NAME" true true false 60 Text 0 0 ,First,#,D:\数据处理\2016年100万数据\data\D49\成果数据\maindataframe.gdb\MainDataFrame\BOUA,NAME,-1,-1;SHAPE_Length "SHAPE_Length" false true true 8 Double 0 0 ,First,#,D:\数据处理\2016年100万数据\data\D49\成果数据\maindataframe.gdb\MainDataFrame\BOUA,SHAPE_Length,-1,-1;SHAPE_Area "SHAPE_Area" false true true 8 Double 0 0 ,First,#,D:\数据处理\2016年100万数据\data\D49\成果数据\maindataframe.gdb\MainDataFrame\BOUA,SHAPE_Area,-1,-1" #</Process><Process ToolSource="c:\program files (x86)\arcgis\desktop10.2\ArcToolbox\Toolboxes\Data Management Tools.tbx\Append" Date="20170619" Time="112008">Append D:\数据处理\2016年100万数据\data\D50\成果数据\maindataframe.gdb\MainDataFrame\BOUA D:\BW.gdb\MainDataFrame\BOUA NO_TEST "PAC "PAC" true false false 4 Long 0 0 ,First,#,D:\数据处理\2016年100万数据\data\D50\成果数据\maindataframe.gdb\MainDataFrame\BOUA,PAC,-1,-1;NAME "NAME" true true false 60 Text 0 0 ,First,#,D:\数据处理\2016年100万数据\data\D50\成果数据\maindataframe.gdb\MainDataFrame\BOUA,NAME,-1,-1;SHAPE_Length "SHAPE_Length" false true true 8 Double 0 0 ,First,#,D:\数据处理\2016年100万数据\data\D50\成果数据\maindataframe.gdb\MainDataFrame\BOUA,SHAPE_Length,-1,-1;SHAPE_Area "SHAPE_Area" false true true 8 Double 0 0 ,First,#,D:\数据处理\2016年100万数据\data\D50\成果数据\maindataframe.gdb\MainDataFrame\BOUA,SHAPE_Area,-1,-1" #</Process><Process ToolSource="c:\program files (x86)\arcgis\desktop10.2\ArcToolbox\Toolboxes\Data Management Tools.tbx\Append" Date="20170619" Time="112039">Append D:\数据处理\2016年100万数据\data\E48\成果数据\maindataframe.gdb\MainDataFrame\BOUA D:\BW.gdb\MainDataFrame\BOUA NO_TEST "PAC "PAC" true false false 4 Long 0 0 ,First,#,D:\数据处理\2016年100万数据\data\E48\成果数据\maindataframe.gdb\MainDataFrame\BOUA,PAC,-1,-1;NAME "NAME" true true false 60 Text 0 0 ,First,#,D:\数据处理\2016年100万数据\data\E48\成果数据\maindataframe.gdb\MainDataFrame\BOUA,NAME,-1,-1;SHAPE_Length "SHAPE_Length" false true true 8 Double 0 0 ,First,#,D:\数据处理\2016年100万数据\data\E48\成果数据\maindataframe.gdb\MainDataFrame\BOUA,SHAPE_Length,-1,-1;SHAPE_Area "SHAPE_Area" false true true 8 Double 0 0 ,First,#,D:\数据处理\2016年100万数据\data\E48\成果数据\maindataframe.gdb\MainDataFrame\BOUA,SHAPE_Area,-1,-1" #</Process><Process ToolSource="c:\program files (x86)\arcgis\desktop10.2\ArcToolbox\Toolboxes\Data Management Tools.tbx\Append" Date="20170619" Time="112111">Append D:\数据处理\2016年100万数据\data\E49\成果数据\maindataframe.gdb\MainDataFrame\BOUA D:\BW.gdb\MainDataFrame\BOUA NO_TEST "PAC "PAC" true false false 4 Long 0 0 ,First,#,D:\数据处理\2016年100万数据\data\E49\成果数据\maindataframe.gdb\MainDataFrame\BOUA,PAC,-1,-1;NAME "NAME" true true false 60 Text 0 0 ,First,#,D:\数据处理\2016年100万数据\data\E49\成果数据\maindataframe.gdb\MainDataFrame\BOUA,NAME,-1,-1;SHAPE_Length "SHAPE_Length" false true true 8 Double 0 0 ,First,#,D:\数据处理\2016年100万数据\data\E49\成果数据\maindataframe.gdb\MainDataFrame\BOUA,SHAPE_Length,-1,-1;SHAPE_Area "SHAPE_Area" false true true 8 Double 0 0 ,First,#,D:\数据处理\2016年100万数据\data\E49\成果数据\maindataframe.gdb\MainDataFrame\BOUA,SHAPE_Area,-1,-1" #</Process><Process ToolSource="c:\program files (x86)\arcgis\desktop10.2\ArcToolbox\Toolboxes\Data Management Tools.tbx\Append" Date="20170619" Time="112143">Append D:\数据处理\2016年100万数据\data\E50\成果数据\maindataframe.gdb\MainDataFrame\BOUA D:\BW.gdb\MainDataFrame\BOUA NO_TEST "PAC "PAC" true false false 4 Long 0 0 ,First,#,D:\数据处理\2016年100万数据\data\E50\成果数据\maindataframe.gdb\MainDataFrame\BOUA,PAC,-1,-1;NAME "NAME" true true false 60 Text 0 0 ,First,#,D:\数据处理\2016年100万数据\data\E50\成果数据\maindataframe.gdb\MainDataFrame\BOUA,NAME,-1,-1;SHAPE_Length "SHAPE_Length" false true true 8 Double 0 0 ,First,#,D:\数据处理\2016年100万数据\data\E50\成果数据\maindataframe.gdb\MainDataFrame\BOUA,SHAPE_Length,-1,-1;SHAPE_Area "SHAPE_Area" false true true 8 Double 0 0 ,First,#,D:\数据处理\2016年100万数据\data\E50\成果数据\maindataframe.gdb\MainDataFrame\BOUA,SHAPE_Area,-1,-1" #</Process><Process ToolSource="c:\program files (x86)\arcgis\desktop10.2\ArcToolbox\Toolboxes\Data Management Tools.tbx\Append" Date="20170619" Time="112213">Append D:\数据处理\2016年100万数据\data\E51\成果数据\maindataframe.gdb\MainDataFrame\BOUA D:\BW.gdb\MainDataFrame\BOUA NO_TEST "PAC "PAC" true false false 4 Long 0 0 ,First,#,D:\数据处理\2016年100万数据\data\E51\成果数据\maindataframe.gdb\MainDataFrame\BOUA,PAC,-1,-1;NAME "NAME" true true false 60 Text 0 0 ,First,#,D:\数据处理\2016年100万数据\data\E51\成果数据\maindataframe.gdb\MainDataFrame\BOUA,NAME,-1,-1;SHAPE_Length "SHAPE_Length" false true true 8 Double 0 0 ,First,#,D:\数据处理\2016年100万数据\data\E51\成果数据\maindataframe.gdb\MainDataFrame\BOUA,SHAPE_Length,-1,-1;SHAPE_Area "SHAPE_Area" false true true 8 Double 0 0 ,First,#,D:\数据处理\2016年100万数据\data\E51\成果数据\maindataframe.gdb\MainDataFrame\BOUA,SHAPE_Area,-1,-1" #</Process><Process ToolSource="c:\program files (x86)\arcgis\desktop10.2\ArcToolbox\Toolboxes\Data Management Tools.tbx\Append" Date="20170619" Time="112245">Append D:\数据处理\2016年100万数据\data\F47\成果数据\maindataframe.gdb\MainDataFrame\BOUA D:\BW.gdb\MainDataFrame\BOUA NO_TEST "PAC "PAC" true false false 4 Long 0 0 ,First,#,D:\数据处理\2016年100万数据\data\F47\成果数据\maindataframe.gdb\MainDataFrame\BOUA,PAC,-1,-1;NAME "NAME" true true false 60 Text 0 0 ,First,#,D:\数据处理\2016年100万数据\data\F47\成果数据\maindataframe.gdb\MainDataFrame\BOUA,NAME,-1,-1;SHAPE_Length "SHAPE_Length" false true true 8 Double 0 0 ,First,#,D:\数据处理\2016年100万数据\data\F47\成果数据\maindataframe.gdb\MainDataFrame\BOUA,SHAPE_Length,-1,-1;SHAPE_Area "SHAPE_Area" false true true 8 Double 0 0 ,First,#,D:\数据处理\2016年100万数据\data\F47\成果数据\maindataframe.gdb\MainDataFrame\BOUA,SHAPE_Area,-1,-1" #</Process><Process ToolSource="c:\program files (x86)\arcgis\desktop10.2\ArcToolbox\Toolboxes\Data Management Tools.tbx\Append" Date="20170619" Time="112322">Append D:\数据处理\2016年100万数据\data\F48\成果数据\maindataframe.gdb\MainDataFrame\BOUA D:\BW.gdb\MainDataFrame\BOUA NO_TEST "PAC "PAC" true false false 4 Long 0 0 ,First,#,D:\数据处理\2016年100万数据\data\F48\成果数据\maindataframe.gdb\MainDataFrame\BOUA,PAC,-1,-1;NAME "NAME" true true false 60 Text 0 0 ,First,#,D:\数据处理\2016年100万数据\data\F48\成果数据\maindataframe.gdb\MainDataFrame\BOUA,NAME,-1,-1;SHAPE_Length "SHAPE_Length" false true true 8 Double 0 0 ,First,#,D:\数据处理\2016年100万数据\data\F48\成果数据\maindataframe.gdb\MainDataFrame\BOUA,SHAPE_Length,-1,-1;SHAPE_Area "SHAPE_Area" false true true 8 Double 0 0 ,First,#,D:\数据处理\2016年100万数据\data\F48\成果数据\maindataframe.gdb\MainDataFrame\BOUA,SHAPE_Area,-1,-1" #</Process><Process ToolSource="c:\program files (x86)\arcgis\desktop10.2\ArcToolbox\Toolboxes\Data Management Tools.tbx\Append" Date="20170619" Time="112401">Append D:\数据处理\2016年100万数据\data\F49\成果数据\maindataframe.gdb\MainDataFrame\BOUA D:\BW.gdb\MainDataFrame\BOUA NO_TEST "PAC "PAC" true false false 4 Long 0 0 ,First,#,D:\数据处理\2016年100万数据\data\F49\成果数据\maindataframe.gdb\MainDataFrame\BOUA,PAC,-1,-1;NAME "NAME" true true false 60 Text 0 0 ,First,#,D:\数据处理\2016年100万数据\data\F49\成果数据\maindataframe.gdb\MainDataFrame\BOUA,NAME,-1,-1;SHAPE_Length "SHAPE_Length" false true true 8 Double 0 0 ,First,#,D:\数据处理\2016年100万数据\data\F49\成果数据\maindataframe.gdb\MainDataFrame\BOUA,SHAPE_Length,-1,-1;SHAPE_Area "SHAPE_Area" false true true 8 Double 0 0 ,First,#,D:\数据处理\2016年100万数据\data\F49\成果数据\maindataframe.gdb\MainDataFrame\BOUA,SHAPE_Area,-1,-1" #</Process><Process ToolSource="c:\program files (x86)\arcgis\desktop10.2\ArcToolbox\Toolboxes\Data Management Tools.tbx\Append" Date="20170619" Time="112441">Append D:\数据处理\2016年100万数据\data\F50\成果数据\maindataframe.gdb\MainDataFrame\BOUA D:\BW.gdb\MainDataFrame\BOUA NO_TEST "PAC "PAC" true false false 4 Long 0 0 ,First,#,D:\数据处理\2016年100万数据\data\F50\成果数据\maindataframe.gdb\MainDataFrame\BOUA,PAC,-1,-1;NAME "NAME" true true false 60 Text 0 0 ,First,#,D:\数据处理\2016年100万数据\data\F50\成果数据\maindataframe.gdb\MainDataFrame\BOUA,NAME,-1,-1;SHAPE_Length "SHAPE_Length" false true true 8 Double 0 0 ,First,#,D:\数据处理\2016年100万数据\data\F50\成果数据\maindataframe.gdb\MainDataFrame\BOUA,SHAPE_Length,-1,-1;SHAPE_Area "SHAPE_Area" false true true 8 Double 0 0 ,First,#,D:\数据处理\2016年100万数据\data\F50\成果数据\maindataframe.gdb\MainDataFrame\BOUA,SHAPE_Area,-1,-1" #</Process><Process ToolSource="c:\program files (x86)\arcgis\desktop10.2\ArcToolbox\Toolboxes\Data Management Tools.tbx\Append" Date="20170619" Time="112515">Append D:\数据处理\2016年100万数据\data\F51\成果数据\maindataframe.gdb\MainDataFrame\BOUA D:\BW.gdb\MainDataFrame\BOUA NO_TEST "PAC "PAC" true false false 4 Long 0 0 ,First,#,D:\数据处理\2016年100万数据\data\F51\成果数据\maindataframe.gdb\MainDataFrame\BOUA,PAC,-1,-1;NAME "NAME" true true false 60 Text 0 0 ,First,#,D:\数据处理\2016年100万数据\data\F51\成果数据\maindataframe.gdb\MainDataFrame\BOUA,NAME,-1,-1;SHAPE_Length "SHAPE_Length" false true true 8 Double 0 0 ,First,#,D:\数据处理\2016年100万数据\data\F51\成果数据\maindataframe.gdb\MainDataFrame\BOUA,SHAPE_Length,-1,-1;SHAPE_Area "SHAPE_Area" false true true 8 Double 0 0 ,First,#,D:\数据处理\2016年100万数据\data\F51\成果数据\maindataframe.gdb\MainDataFrame\BOUA,SHAPE_Area,-1,-1" #</Process><Process ToolSource="c:\program files (x86)\arcgis\desktop10.2\ArcToolbox\Toolboxes\Data Management Tools.tbx\Append" Date="20170619" Time="112548">Append D:\数据处理\2016年100万数据\data\G45\成果数据\maindataframe.gdb\MainDataFrame\BOUA D:\BW.gdb\MainDataFrame\BOUA NO_TEST "PAC "PAC" true false false 4 Long 0 0 ,First,#,D:\数据处理\2016年100万数据\data\G45\成果数据\maindataframe.gdb\MainDataFrame\BOUA,PAC,-1,-1;NAME "NAME" true true false 60 Text 0 0 ,First,#,D:\数据处理\2016年100万数据\data\G45\成果数据\maindataframe.gdb\MainDataFrame\BOUA,NAME,-1,-1;SHAPE_Length "SHAPE_Length" false true true 8 Double 0 0 ,First,#,D:\数据处理\2016年100万数据\data\G45\成果数据\maindataframe.gdb\MainDataFrame\BOUA,SHAPE_Length,-1,-1;SHAPE_Area "SHAPE_Area" false true true 8 Double 0 0 ,First,#,D:\数据处理\2016年100万数据\data\G45\成果数据\maindataframe.gdb\MainDataFrame\BOUA,SHAPE_Area,-1,-1" #</Process><Process ToolSource="c:\program files (x86)\arcgis\desktop10.2\ArcToolbox\Toolboxes\Data Management Tools.tbx\Append" Date="20170619" Time="112626">Append D:\数据处理\2016年100万数据\data\G46\成果数据\maindataframe.gdb\MainDataFrame\BOUA D:\BW.gdb\MainDataFrame\BOUA NO_TEST "PAC "PAC" true false false 4 Long 0 0 ,First,#,D:\数据处理\2016年100万数据\data\G46\成果数据\maindataframe.gdb\MainDataFrame\BOUA,PAC,-1,-1;NAME "NAME" true true false 60 Text 0 0 ,First,#,D:\数据处理\2016年100万数据\data\G46\成果数据\maindataframe.gdb\MainDataFrame\BOUA,NAME,-1,-1;SHAPE_Length "SHAPE_Length" false true true 8 Double 0 0 ,First,#,D:\数据处理\2016年100万数据\data\G46\成果数据\maindataframe.gdb\MainDataFrame\BOUA,SHAPE_Length,-1,-1;SHAPE_Area "SHAPE_Area" false true true 8 Double 0 0 ,First,#,D:\数据处理\2016年100万数据\data\G46\成果数据\maindataframe.gdb\MainDataFrame\BOUA,SHAPE_Area,-1,-1" #</Process><Process ToolSource="c:\program files (x86)\arcgis\desktop10.2\ArcToolbox\Toolboxes\Data Management Tools.tbx\Append" Date="20170619" Time="112702">Append D:\数据处理\2016年100万数据\data\G47\成果数据\maindataframe.gdb\MainDataFrame\BOUA D:\BW.gdb\MainDataFrame\BOUA NO_TEST "PAC "PAC" true false false 4 Long 0 0 ,First,#,D:\数据处理\2016年100万数据\data\G47\成果数据\maindataframe.gdb\MainDataFrame\BOUA,PAC,-1,-1;NAME "NAME" true true false 60 Text 0 0 ,First,#,D:\数据处理\2016年100万数据\data\G47\成果数据\maindataframe.gdb\MainDataFrame\BOUA,NAME,-1,-1;SHAPE_Length "SHAPE_Length" false true true 8 Double 0 0 ,First,#,D:\数据处理\2016年100万数据\data\G47\成果数据\maindataframe.gdb\MainDataFrame\BOUA,SHAPE_Length,-1,-1;SHAPE_Area "SHAPE_Area" false true true 8 Double 0 0 ,First,#,D:\数据处理\2016年100万数据\data\G47\成果数据\maindataframe.gdb\MainDataFrame\BOUA,SHAPE_Area,-1,-1" #</Process><Process ToolSource="c:\program files (x86)\arcgis\desktop10.2\ArcToolbox\Toolboxes\Data Management Tools.tbx\Append" Date="20170619" Time="112740">Append D:\数据处理\2016年100万数据\data\G48\制图成果数据\maindataframe.gdb\MainDataFrame\BOUA D:\BW.gdb\MainDataFrame\BOUA NO_TEST "PAC "PAC" true false false 4 Long 0 0 ,First,#,D:\数据处理\2016年100万数据\data\G48\制图成果数据\maindataframe.gdb\MainDataFrame\BOUA,PAC,-1,-1;NAME "NAME" true true false 60 Text 0 0 ,First,#,D:\数据处理\2016年100万数据\data\G48\制图成果数据\maindataframe.gdb\MainDataFrame\BOUA,NAME,-1,-1;SHAPE_Length "SHAPE_Length" false true true 8 Double 0 0 ,First,#,D:\数据处理\2016年100万数据\data\G48\制图成果数据\maindataframe.gdb\MainDataFrame\BOUA,SHAPE_Length,-1,-1;SHAPE_Area "SHAPE_Area" false true true 8 Double 0 0 ,First,#,D:\数据处理\2016年100万数据\data\G48\制图成果数据\maindataframe.gdb\MainDataFrame\BOUA,SHAPE_Area,-1,-1" #</Process><Process ToolSource="c:\program files (x86)\arcgis\desktop10.2\ArcToolbox\Toolboxes\Data Management Tools.tbx\Append" Date="20170619" Time="112829">Append D:\数据处理\2016年100万数据\data\G49\制图成果数据\maindataframe.gdb\MainDataFrame\BOUA D:\BW.gdb\MainDataFrame\BOUA NO_TEST "PAC "PAC" true false false 4 Long 0 0 ,First,#,D:\数据处理\2016年100万数据\data\G49\制图成果数据\maindataframe.gdb\MainDataFrame\BOUA,PAC,-1,-1;NAME "NAME" true true false 60 Text 0 0 ,First,#,D:\数据处理\2016年100万数据\data\G49\制图成果数据\maindataframe.gdb\MainDataFrame\BOUA,NAME,-1,-1;SHAPE_Length "SHAPE_Length" false true true 8 Double 0 0 ,First,#,D:\数据处理\2016年100万数据\data\G49\制图成果数据\maindataframe.gdb\MainDataFrame\BOUA,SHAPE_Length,-1,-1;SHAPE_Area "SHAPE_Area" false true true 8 Double 0 0 ,First,#,D:\数据处理\2016年100万数据\data\G49\制图成果数据\maindataframe.gdb\MainDataFrame\BOUA,SHAPE_Area,-1,-1" #</Process><Process ToolSource="c:\program files (x86)\arcgis\desktop10.2\ArcToolbox\Toolboxes\Data Management Tools.tbx\Append" Date="20170619" Time="112914">Append D:\数据处理\2016年100万数据\data\G50\成果数据\maindataframe.gdb\MainDataFrame\BOUA D:\BW.gdb\MainDataFrame\BOUA NO_TEST "PAC "PAC" true false false 4 Long 0 0 ,First,#,D:\数据处理\2016年100万数据\data\G50\成果数据\maindataframe.gdb\MainDataFrame\BOUA,PAC,-1,-1;NAME "NAME" true true false 60 Text 0 0 ,First,#,D:\数据处理\2016年100万数据\data\G50\成果数据\maindataframe.gdb\MainDataFrame\BOUA,NAME,-1,-1;SHAPE_Length "SHAPE_Length" false true true 8 Double 0 0 ,First,#,D:\数据处理\2016年100万数据\data\G50\成果数据\maindataframe.gdb\MainDataFrame\BOUA,SHAPE_Length,-1,-1;SHAPE_Area "SHAPE_Area" false true true 8 Double 0 0 ,First,#,D:\数据处理\2016年100万数据\data\G50\成果数据\maindataframe.gdb\MainDataFrame\BOUA,SHAPE_Area,-1,-1" #</Process><Process ToolSource="c:\program files (x86)\arcgis\desktop10.2\ArcToolbox\Toolboxes\Data Management Tools.tbx\Append" Date="20170619" Time="112958">Append D:\数据处理\2016年100万数据\data\G51\成果数据\maindataframe.gdb\MainDataFrame\BOUA D:\BW.gdb\MainDataFrame\BOUA NO_TEST "PAC "PAC" true false false 4 Long 0 0 ,First,#,D:\数据处理\2016年100万数据\data\G51\成果数据\maindataframe.gdb\MainDataFrame\BOUA,PAC,-1,-1;NAME "NAME" true true false 60 Text 0 0 ,First,#,D:\数据处理\2016年100万数据\data\G51\成果数据\maindataframe.gdb\MainDataFrame\BOUA,NAME,-1,-1;SHAPE_Length "SHAPE_Length" false true true 8 Double 0 0 ,First,#,D:\数据处理\2016年100万数据\data\G51\成果数据\maindataframe.gdb\MainDataFrame\BOUA,SHAPE_Length,-1,-1;SHAPE_Area "SHAPE_Area" false true true 8 Double 0 0 ,First,#,D:\数据处理\2016年100万数据\data\G51\成果数据\maindataframe.gdb\MainDataFrame\BOUA,SHAPE_Area,-1,-1" #</Process><Process ToolSource="c:\program files (x86)\arcgis\desktop10.2\ArcToolbox\Toolboxes\Data Management Tools.tbx\Append" Date="20170619" Time="113030">Append D:\数据处理\2016年100万数据\data\G52\成果数据\maindataframe.gdb\MainDataFrame\BOUA D:\BW.gdb\MainDataFrame\BOUA NO_TEST "PAC "PAC" true false false 4 Long 0 0 ,First,#,D:\数据处理\2016年100万数据\data\G52\成果数据\maindataframe.gdb\MainDataFrame\BOUA,PAC,-1,-1;NAME "NAME" true true false 60 Text 0 0 ,First,#,D:\数据处理\2016年100万数据\data\G52\成果数据\maindataframe.gdb\MainDataFrame\BOUA,NAME,-1,-1;SHAPE_Length "SHAPE_Length" false true true 8 Double 0 0 ,First,#,D:\数据处理\2016年100万数据\data\G52\成果数据\maindataframe.gdb\MainDataFrame\BOUA,SHAPE_Length,-1,-1;SHAPE_Area "SHAPE_Area" false true true 8 Double 0 0 ,First,#,D:\数据处理\2016年100万数据\data\G52\成果数据\maindataframe.gdb\MainDataFrame\BOUA,SHAPE_Area,-1,-1" #</Process><Process ToolSource="c:\program files (x86)\arcgis\desktop10.2\ArcToolbox\Toolboxes\Data Management Tools.tbx\Append" Date="20170619" Time="113104">Append D:\数据处理\2016年100万数据\data\H44\成果数据\maindataframe.gdb\MainDataFrame\BOUA D:\BW.gdb\MainDataFrame\BOUA NO_TEST "PAC "PAC" true false false 4 Long 0 0 ,First,#,D:\数据处理\2016年100万数据\data\H44\成果数据\maindataframe.gdb\MainDataFrame\BOUA,PAC,-1,-1;NAME "NAME" true true false 60 Text 0 0 ,First,#,D:\数据处理\2016年100万数据\data\H44\成果数据\maindataframe.gdb\MainDataFrame\BOUA,NAME,-1,-1;SHAPE_Length "SHAPE_Length" false true true 8 Double 0 0 ,First,#,D:\数据处理\2016年100万数据\data\H44\成果数据\maindataframe.gdb\MainDataFrame\BOUA,SHAPE_Length,-1,-1;SHAPE_Area "SHAPE_Area" false true true 8 Double 0 0 ,First,#,D:\数据处理\2016年100万数据\data\H44\成果数据\maindataframe.gdb\MainDataFrame\BOUA,SHAPE_Area,-1,-1" #</Process><Process ToolSource="c:\program files (x86)\arcgis\desktop10.2\ArcToolbox\Toolboxes\Data Management Tools.tbx\Append" Date="20170619" Time="113142">Append D:\数据处理\2016年100万数据\data\H45\成果数据\maindataframe.gdb\MainDataFrame\BOUA D:\BW.gdb\MainDataFrame\BOUA NO_TEST "PAC "PAC" true false false 4 Long 0 0 ,First,#,D:\数据处理\2016年100万数据\data\H45\成果数据\maindataframe.gdb\MainDataFrame\BOUA,PAC,-1,-1;NAME "NAME" true true false 60 Text 0 0 ,First,#,D:\数据处理\2016年100万数据\data\H45\成果数据\maindataframe.gdb\MainDataFrame\BOUA,NAME,-1,-1;SHAPE_Length "SHAPE_Length" false true true 8 Double 0 0 ,First,#,D:\数据处理\2016年100万数据\data\H45\成果数据\maindataframe.gdb\MainDataFrame\BOUA,SHAPE_Length,-1,-1;SHAPE_Area "SHAPE_Area" false true true 8 Double 0 0 ,First,#,D:\数据处理\2016年100万数据\data\H45\成果数据\maindataframe.gdb\MainDataFrame\BOUA,SHAPE_Area,-1,-1" #</Process><Process ToolSource="c:\program files (x86)\arcgis\desktop10.2\ArcToolbox\Toolboxes\Data Management Tools.tbx\Append" Date="20170619" Time="113221">Append D:\数据处理\2016年100万数据\data\H46\成果数据\maindataframe.gdb\MainDataFrame\BOUA D:\BW.gdb\MainDataFrame\BOUA NO_TEST "PAC "PAC" true false false 4 Long 0 0 ,First,#,D:\数据处理\2016年100万数据\data\H46\成果数据\maindataframe.gdb\MainDataFrame\BOUA,PAC,-1,-1;NAME "NAME" true true false 60 Text 0 0 ,First,#,D:\数据处理\2016年100万数据\data\H46\成果数据\maindataframe.gdb\MainDataFrame\BOUA,NAME,-1,-1;SHAPE_Length "SHAPE_Length" false true true 8 Double 0 0 ,First,#,D:\数据处理\2016年100万数据\data\H46\成果数据\maindataframe.gdb\MainDataFrame\BOUA,SHAPE_Length,-1,-1;SHAPE_Area "SHAPE_Area" false true true 8 Double 0 0 ,First,#,D:\数据处理\2016年100万数据\data\H46\成果数据\maindataframe.gdb\MainDataFrame\BOUA,SHAPE_Area,-1,-1" #</Process><Process ToolSource="c:\program files (x86)\arcgis\desktop10.2\ArcToolbox\Toolboxes\Data Management Tools.tbx\Append" Date="20170619" Time="113301">Append D:\数据处理\2016年100万数据\data\H47\成果数据\maindataframe.gdb\MainDataFrame\BOUA D:\BW.gdb\MainDataFrame\BOUA NO_TEST "PAC "PAC" true false false 4 Long 0 0 ,First,#,D:\数据处理\2016年100万数据\data\H47\成果数据\maindataframe.gdb\MainDataFrame\BOUA,PAC,-1,-1;NAME "NAME" true true false 60 Text 0 0 ,First,#,D:\数据处理\2016年100万数据\data\H47\成果数据\maindataframe.gdb\MainDataFrame\BOUA,NAME,-1,-1;SHAPE_Length "SHAPE_Length" false true true 8 Double 0 0 ,First,#,D:\数据处理\2016年100万数据\data\H47\成果数据\maindataframe.gdb\MainDataFrame\BOUA,SHAPE_Length,-1,-1;SHAPE_Area "SHAPE_Area" false true true 8 Double 0 0 ,First,#,D:\数据处理\2016年100万数据\data\H47\成果数据\maindataframe.gdb\MainDataFrame\BOUA,SHAPE_Area,-1,-1" #</Process><Process ToolSource="c:\program files (x86)\arcgis\desktop10.2\ArcToolbox\Toolboxes\Data Management Tools.tbx\Append" Date="20170619" Time="113341">Append D:\数据处理\2016年100万数据\data\H48\成果数据\maindataframe.gdb\MainDataFrame\BOUA D:\BW.gdb\MainDataFrame\BOUA NO_TEST "PAC "PAC" true false false 4 Long 0 0 ,First,#,D:\数据处理\2016年100万数据\data\H48\成果数据\maindataframe.gdb\MainDataFrame\BOUA,PAC,-1,-1;NAME "NAME" true true false 60 Text 0 0 ,First,#,D:\数据处理\2016年100万数据\data\H48\成果数据\maindataframe.gdb\MainDataFrame\BOUA,NAME,-1,-1;SHAPE_Length "SHAPE_Length" false true true 8 Double 0 0 ,First,#,D:\数据处理\2016年100万数据\data\H48\成果数据\maindataframe.gdb\MainDataFrame\BOUA,SHAPE_Length,-1,-1;SHAPE_Area "SHAPE_Area" false true true 8 Double 0 0 ,First,#,D:\数据处理\2016年100万数据\data\H48\成果数据\maindataframe.gdb\MainDataFrame\BOUA,SHAPE_Area,-1,-1" #</Process><Process ToolSource="c:\program files (x86)\arcgis\desktop10.2\ArcToolbox\Toolboxes\Data Management Tools.tbx\Append" Date="20170619" Time="113421">Append D:\数据处理\2016年100万数据\data\H49\制图成果数据\maindataframe.gdb\MainDataFrame\BOUA D:\BW.gdb\MainDataFrame\BOUA NO_TEST "PAC "PAC" true false false 4 Long 0 0 ,First,#,D:\数据处理\2016年100万数据\data\H49\制图成果数据\maindataframe.gdb\MainDataFrame\BOUA,PAC,-1,-1;NAME "NAME" true true false 60 Text 0 0 ,First,#,D:\数据处理\2016年100万数据\data\H49\制图成果数据\maindataframe.gdb\MainDataFrame\BOUA,NAME,-1,-1;SHAPE_Length "SHAPE_Length" false true true 8 Double 0 0 ,First,#,D:\数据处理\2016年100万数据\data\H49\制图成果数据\maindataframe.gdb\MainDataFrame\BOUA,SHAPE_Length,-1,-1;SHAPE_Area "SHAPE_Area" false true true 8 Double 0 0 ,First,#,D:\数据处理\2016年100万数据\data\H49\制图成果数据\maindataframe.gdb\MainDataFrame\BOUA,SHAPE_Area,-1,-1" #</Process><Process ToolSource="c:\program files (x86)\arcgis\desktop10.2\ArcToolbox\Toolboxes\Data Management Tools.tbx\Append" Date="20170619" Time="113506">Append D:\数据处理\2016年100万数据\data\H50\制图成果数据\maindataframe.gdb\MainDataFrame\BOUA D:\BW.gdb\MainDataFrame\BOUA NO_TEST "PAC "PAC" true false false 4 Long 0 0 ,First,#,D:\数据处理\2016年100万数据\data\H50\制图成果数据\maindataframe.gdb\MainDataFrame\BOUA,PAC,-1,-1;NAME "NAME" true true false 60 Text 0 0 ,First,#,D:\数据处理\2016年100万数据\data\H50\制图成果数据\maindataframe.gdb\MainDataFrame\BOUA,NAME,-1,-1;SHAPE_Length "SHAPE_Length" false true true 8 Double 0 0 ,First,#,D:\数据处理\2016年100万数据\data\H50\制图成果数据\maindataframe.gdb\MainDataFrame\BOUA,SHAPE_Length,-1,-1;SHAPE_Area "SHAPE_Area" false true true 8 Double 0 0 ,First,#,D:\数据处理\2016年100万数据\data\H50\制图成果数据\maindataframe.gdb\MainDataFrame\BOUA,SHAPE_Area,-1,-1" #</Process><Process ToolSource="c:\program files (x86)\arcgis\desktop10.2\ArcToolbox\Toolboxes\Data Management Tools.tbx\Append" Date="20170619" Time="113555">Append D:\数据处理\2016年100万数据\data\H51\制图成果数据\maindataframe.gdb\MainDataFrame\BOUA D:\BW.gdb\MainDataFrame\BOUA NO_TEST "PAC "PAC" true false false 4 Long 0 0 ,First,#,D:\数据处理\2016年100万数据\data\H51\制图成果数据\maindataframe.gdb\MainDataFrame\BOUA,PAC,-1,-1;NAME "NAME" true true false 60 Text 0 0 ,First,#,D:\数据处理\2016年100万数据\data\H51\制图成果数据\maindataframe.gdb\MainDataFrame\BOUA,NAME,-1,-1;SHAPE_Length "SHAPE_Length" false true true 8 Double 0 0 ,First,#,D:\数据处理\2016年100万数据\data\H51\制图成果数据\maindataframe.gdb\MainDataFrame\BOUA,SHAPE_Length,-1,-1;SHAPE_Area "SHAPE_Area" false true true 8 Double 0 0 ,First,#,D:\数据处理\2016年100万数据\data\H51\制图成果数据\maindataframe.gdb\MainDataFrame\BOUA,SHAPE_Area,-1,-1" #</Process><Process ToolSource="c:\program files (x86)\arcgis\desktop10.2\ArcToolbox\Toolboxes\Data Management Tools.tbx\Append" Date="20170619" Time="113634">Append D:\数据处理\2016年100万数据\data\H52\制图成果数据\maindataframe.gdb\MainDataFrame\BOUA D:\BW.gdb\MainDataFrame\BOUA NO_TEST "PAC "PAC" true false false 4 Long 0 0 ,First,#,D:\数据处理\2016年100万数据\data\H52\制图成果数据\maindataframe.gdb\MainDataFrame\BOUA,PAC,-1,-1;NAME "NAME" true true false 60 Text 0 0 ,First,#,D:\数据处理\2016年100万数据\data\H52\制图成果数据\maindataframe.gdb\MainDataFrame\BOUA,NAME,-1,-1;SHAPE_Length "SHAPE_Length" false true true 8 Double 0 0 ,First,#,D:\数据处理\2016年100万数据\data\H52\制图成果数据\maindataframe.gdb\MainDataFrame\BOUA,SHAPE_Length,-1,-1;SHAPE_Area "SHAPE_Area" false true true 8 Double 0 0 ,First,#,D:\数据处理\2016年100万数据\data\H52\制图成果数据\maindataframe.gdb\MainDataFrame\BOUA,SHAPE_Area,-1,-1" #</Process><Process ToolSource="c:\program files (x86)\arcgis\desktop10.2\ArcToolbox\Toolboxes\Data Management Tools.tbx\Append" Date="20170619" Time="113708">Append D:\数据处理\2016年100万数据\data\I43\制图成果数据\maindataframe.gdb\MainDataFrame\BOUA D:\BW.gdb\MainDataFrame\BOUA NO_TEST "PAC "PAC" true false false 4 Long 0 0 ,First,#,D:\数据处理\2016年100万数据\data\I43\制图成果数据\maindataframe.gdb\MainDataFrame\BOUA,PAC,-1,-1;NAME "NAME" true true false 60 Text 0 0 ,First,#,D:\数据处理\2016年100万数据\data\I43\制图成果数据\maindataframe.gdb\MainDataFrame\BOUA,NAME,-1,-1;SHAPE_Length "SHAPE_Length" false true true 8 Double 0 0 ,First,#,D:\数据处理\2016年100万数据\data\I43\制图成果数据\maindataframe.gdb\MainDataFrame\BOUA,SHAPE_Length,-1,-1;SHAPE_Area "SHAPE_Area" false true true 8 Double 0 0 ,First,#,D:\数据处理\2016年100万数据\data\I43\制图成果数据\maindataframe.gdb\MainDataFrame\BOUA,SHAPE_Area,-1,-1" #</Process><Process ToolSource="c:\program files (x86)\arcgis\desktop10.2\ArcToolbox\Toolboxes\Data Management Tools.tbx\Append" Date="20170619" Time="113743">Append D:\数据处理\2016年100万数据\data\I44\成果数据\maindataframe.gdb\MainDataFrame\BOUA D:\BW.gdb\MainDataFrame\BOUA NO_TEST "PAC "PAC" true false false 4 Long 0 0 ,First,#,D:\数据处理\2016年100万数据\data\I44\成果数据\maindataframe.gdb\MainDataFrame\BOUA,PAC,-1,-1;NAME "NAME" true true false 60 Text 0 0 ,First,#,D:\数据处理\2016年100万数据\data\I44\成果数据\maindataframe.gdb\MainDataFrame\BOUA,NAME,-1,-1;SHAPE_Length "SHAPE_Length" false true true 8 Double 0 0 ,First,#,D:\数据处理\2016年100万数据\data\I44\成果数据\maindataframe.gdb\MainDataFrame\BOUA,SHAPE_Length,-1,-1;SHAPE_Area "SHAPE_Area" false true true 8 Double 0 0 ,First,#,D:\数据处理\2016年100万数据\data\I44\成果数据\maindataframe.gdb\MainDataFrame\BOUA,SHAPE_Area,-1,-1" #</Process><Process ToolSource="c:\program files (x86)\arcgis\desktop10.2\ArcToolbox\Toolboxes\Data Management Tools.tbx\Append" Date="20170619" Time="113822">Append D:\数据处理\2016年100万数据\data\I45\成果数据\maindataframe.gdb\MainDataFrame\BOUA D:\BW.gdb\MainDataFrame\BOUA NO_TEST "PAC "PAC" true false false 4 Long 0 0 ,First,#,D:\数据处理\2016年100万数据\data\I45\成果数据\maindataframe.gdb\MainDataFrame\BOUA,PAC,-1,-1;NAME "NAME" true true false 60 Text 0 0 ,First,#,D:\数据处理\2016年100万数据\data\I45\成果数据\maindataframe.gdb\MainDataFrame\BOUA,NAME,-1,-1;SHAPE_Length "SHAPE_Length" false true true 8 Double 0 0 ,First,#,D:\数据处理\2016年100万数据\data\I45\成果数据\maindataframe.gdb\MainDataFrame\BOUA,SHAPE_Length,-1,-1;SHAPE_Area "SHAPE_Area" false true true 8 Double 0 0 ,First,#,D:\数据处理\2016年100万数据\data\I45\成果数据\maindataframe.gdb\MainDataFrame\BOUA,SHAPE_Area,-1,-1" #</Process><Process ToolSource="c:\program files (x86)\arcgis\desktop10.2\ArcToolbox\Toolboxes\Data Management Tools.tbx\Append" Date="20170619" Time="113901">Append D:\数据处理\2016年100万数据\data\I46\制图成果数据\maindataframe.gdb\MainDataFrame\BOUA D:\BW.gdb\MainDataFrame\BOUA NO_TEST "PAC "PAC" true false false 4 Long 0 0 ,First,#,D:\数据处理\2016年100万数据\data\I46\制图成果数据\maindataframe.gdb\MainDataFrame\BOUA,PAC,-1,-1;NAME "NAME" true true false 60 Text 0 0 ,First,#,D:\数据处理\2016年100万数据\data\I46\制图成果数据\maindataframe.gdb\MainDataFrame\BOUA,NAME,-1,-1;SHAPE_Length "SHAPE_Length" false true true 8 Double 0 0 ,First,#,D:\数据处理\2016年100万数据\data\I46\制图成果数据\maindataframe.gdb\MainDataFrame\BOUA,SHAPE_Length,-1,-1;SHAPE_Area "SHAPE_Area" false true true 8 Double 0 0 ,First,#,D:\数据处理\2016年100万数据\data\I46\制图成果数据\maindataframe.gdb\MainDataFrame\BOUA,SHAPE_Area,-1,-1" #</Process><Process ToolSource="c:\program files (x86)\arcgis\desktop10.2\ArcToolbox\Toolboxes\Data Management Tools.tbx\Append" Date="20170619" Time="113938">Append D:\数据处理\2016年100万数据\data\I47\制图成果数据\maindataframe.gdb\MainDataFrame\BOUA D:\BW.gdb\MainDataFrame\BOUA NO_TEST "PAC "PAC" true false false 4 Long 0 0 ,First,#,D:\数据处理\2016年100万数据\data\I47\制图成果数据\maindataframe.gdb\MainDataFrame\BOUA,PAC,-1,-1;NAME "NAME" true true false 60 Text 0 0 ,First,#,D:\数据处理\2016年100万数据\data\I47\制图成果数据\maindataframe.gdb\MainDataFrame\BOUA,NAME,-1,-1;SHAPE_Length "SHAPE_Length" false true true 8 Double 0 0 ,First,#,D:\数据处理\2016年100万数据\data\I47\制图成果数据\maindataframe.gdb\MainDataFrame\BOUA,SHAPE_Length,-1,-1;SHAPE_Area "SHAPE_Area" false true true 8 Double 0 0 ,First,#,D:\数据处理\2016年100万数据\data\I47\制图成果数据\maindataframe.gdb\MainDataFrame\BOUA,SHAPE_Area,-1,-1" #</Process><Process ToolSource="c:\program files (x86)\arcgis\desktop10.2\ArcToolbox\Toolboxes\Data Management Tools.tbx\Append" Date="20170619" Time="114015">Append D:\数据处理\2016年100万数据\data\I48\制图成果数据\maindataframe.gdb\MainDataFrame\BOUA D:\BW.gdb\MainDataFrame\BOUA NO_TEST "PAC "PAC" true false false 4 Long 0 0 ,First,#,D:\数据处理\2016年100万数据\data\I48\制图成果数据\maindataframe.gdb\MainDataFrame\BOUA,PAC,-1,-1;NAME "NAME" true true false 60 Text 0 0 ,First,#,D:\数据处理\2016年100万数据\data\I48\制图成果数据\maindataframe.gdb\MainDataFrame\BOUA,NAME,-1,-1;SHAPE_Length "SHAPE_Length" false true true 8 Double 0 0 ,First,#,D:\数据处理\2016年100万数据\data\I48\制图成果数据\maindataframe.gdb\MainDataFrame\BOUA,SHAPE_Length,-1,-1;SHAPE_Area "SHAPE_Area" false true true 8 Double 0 0 ,First,#,D:\数据处理\2016年100万数据\data\I48\制图成果数据\maindataframe.gdb\MainDataFrame\BOUA,SHAPE_Area,-1,-1" #</Process><Process ToolSource="c:\program files (x86)\arcgis\desktop10.2\ArcToolbox\Toolboxes\Data Management Tools.tbx\Append" Date="20170619" Time="114101">Append D:\数据处理\2016年100万数据\data\I49\制图成果数据\maindataframe.gdb\MainDataFrame\BOUA D:\BW.gdb\MainDataFrame\BOUA NO_TEST "PAC "PAC" true false false 4 Long 0 0 ,First,#,D:\数据处理\2016年100万数据\data\I49\制图成果数据\maindataframe.gdb\MainDataFrame\BOUA,PAC,-1,-1;NAME "NAME" true true false 60 Text 0 0 ,First,#,D:\数据处理\2016年100万数据\data\I49\制图成果数据\maindataframe.gdb\MainDataFrame\BOUA,NAME,-1,-1;SHAPE_Length "SHAPE_Length" false true true 8 Double 0 0 ,First,#,D:\数据处理\2016年100万数据\data\I49\制图成果数据\maindataframe.gdb\MainDataFrame\BOUA,SHAPE_Length,-1,-1;SHAPE_Area "SHAPE_Area" false true true 8 Double 0 0 ,First,#,D:\数据处理\2016年100万数据\data\I49\制图成果数据\maindataframe.gdb\MainDataFrame\BOUA,SHAPE_Area,-1,-1" #</Process><Process ToolSource="c:\program files (x86)\arcgis\desktop10.2\ArcToolbox\Toolboxes\Data Management Tools.tbx\Append" Date="20170619" Time="114144">Append D:\数据处理\2016年100万数据\data\I50\制图成果数据\maindataframe.gdb\MainDataFrame\BOUA D:\BW.gdb\MainDataFrame\BOUA NO_TEST "PAC "PAC" true false false 4 Long 0 0 ,First,#,D:\数据处理\2016年100万数据\data\I50\制图成果数据\maindataframe.gdb\MainDataFrame\BOUA,PAC,-1,-1;NAME "NAME" true true false 60 Text 0 0 ,First,#,D:\数据处理\2016年100万数据\data\I50\制图成果数据\maindataframe.gdb\MainDataFrame\BOUA,NAME,-1,-1;SHAPE_Length "SHAPE_Length" false true true 8 Double 0 0 ,First,#,D:\数据处理\2016年100万数据\data\I50\制图成果数据\maindataframe.gdb\MainDataFrame\BOUA,SHAPE_Length,-1,-1;SHAPE_Area "SHAPE_Area" false true true 8 Double 0 0 ,First,#,D:\数据处理\2016年100万数据\data\I50\制图成果数据\maindataframe.gdb\MainDataFrame\BOUA,SHAPE_Area,-1,-1" #</Process><Process ToolSource="c:\program files (x86)\arcgis\desktop10.2\ArcToolbox\Toolboxes\Data Management Tools.tbx\Append" Date="20170619" Time="114225">Append D:\数据处理\2016年100万数据\data\I51\制图成果数据\maindataframe.gdb\MainDataFrame\BOUA D:\BW.gdb\MainDataFrame\BOUA NO_TEST "PAC "PAC" true false false 4 Long 0 0 ,First,#,D:\数据处理\2016年100万数据\data\I51\制图成果数据\maindataframe.gdb\MainDataFrame\BOUA,PAC,-1,-1;NAME "NAME" true true false 60 Text 0 0 ,First,#,D:\数据处理\2016年100万数据\data\I51\制图成果数据\maindataframe.gdb\MainDataFrame\BOUA,NAME,-1,-1;SHAPE_Length "SHAPE_Length" false true true 8 Double 0 0 ,First,#,D:\数据处理\2016年100万数据\data\I51\制图成果数据\maindataframe.gdb\MainDataFrame\BOUA,SHAPE_Length,-1,-1;SHAPE_Area "SHAPE_Area" false true true 8 Double 0 0 ,First,#,D:\数据处理\2016年100万数据\data\I51\制图成果数据\maindataframe.gdb\MainDataFrame\BOUA,SHAPE_Area,-1,-1" #</Process><Process ToolSource="c:\program files (x86)\arcgis\desktop10.2\ArcToolbox\Toolboxes\Data Management Tools.tbx\Append" Date="20170619" Time="114300">Append D:\数据处理\2016年100万数据\data\I52\制图成果数据\maindataframe.gdb\MainDataFrame\BOUA D:\BW.gdb\MainDataFrame\BOUA NO_TEST "PAC "PAC" true false false 4 Long 0 0 ,First,#,D:\数据处理\2016年100万数据\data\I52\制图成果数据\maindataframe.gdb\MainDataFrame\BOUA,PAC,-1,-1;NAME "NAME" true true false 60 Text 0 0 ,First,#,D:\数据处理\2016年100万数据\data\I52\制图成果数据\maindataframe.gdb\MainDataFrame\BOUA,NAME,-1,-1;SHAPE_Length "SHAPE_Length" false true true 8 Double 0 0 ,First,#,D:\数据处理\2016年100万数据\data\I52\制图成果数据\maindataframe.gdb\MainDataFrame\BOUA,SHAPE_Length,-1,-1;SHAPE_Area "SHAPE_Area" false true true 8 Double 0 0 ,First,#,D:\数据处理\2016年100万数据\data\I52\制图成果数据\maindataframe.gdb\MainDataFrame\BOUA,SHAPE_Area,-1,-1" #</Process><Process ToolSource="c:\program files (x86)\arcgis\desktop10.2\ArcToolbox\Toolboxes\Data Management Tools.tbx\Append" Date="20170619" Time="114334">Append D:\数据处理\2016年100万数据\data\J43\制图成果数据\maindataframe.gdb\MainDataFrame\BOUA D:\BW.gdb\MainDataFrame\BOUA NO_TEST "PAC "PAC" true false false 4 Long 0 0 ,First,#,D:\数据处理\2016年100万数据\data\J43\制图成果数据\maindataframe.gdb\MainDataFrame\BOUA,PAC,-1,-1;NAME "NAME" true true false 60 Text 0 0 ,First,#,D:\数据处理\2016年100万数据\data\J43\制图成果数据\maindataframe.gdb\MainDataFrame\BOUA,NAME,-1,-1;SHAPE_Length "SHAPE_Length" false true true 8 Double 0 0 ,First,#,D:\数据处理\2016年100万数据\data\J43\制图成果数据\maindataframe.gdb\MainDataFrame\BOUA,SHAPE_Length,-1,-1;SHAPE_Area "SHAPE_Area" false true true 8 Double 0 0 ,First,#,D:\数据处理\2016年100万数据\data\J43\制图成果数据\maindataframe.gdb\MainDataFrame\BOUA,SHAPE_Area,-1,-1" #</Process><Process ToolSource="c:\program files (x86)\arcgis\desktop10.2\ArcToolbox\Toolboxes\Data Management Tools.tbx\Append" Date="20170619" Time="114411">Append D:\数据处理\2016年100万数据\data\J44\制图成果数据\maindataframe.gdb\MainDataFrame\BOUA D:\BW.gdb\MainDataFrame\BOUA NO_TEST "PAC "PAC" true false false 4 Long 0 0 ,First,#,D:\数据处理\2016年100万数据\data\J44\制图成果数据\maindataframe.gdb\MainDataFrame\BOUA,PAC,-1,-1;NAME "NAME" true true false 60 Text 0 0 ,First,#,D:\数据处理\2016年100万数据\data\J44\制图成果数据\maindataframe.gdb\MainDataFrame\BOUA,NAME,-1,-1;SHAPE_Length "SHAPE_Length" false true true 8 Double 0 0 ,First,#,D:\数据处理\2016年100万数据\data\J44\制图成果数据\maindataframe.gdb\MainDataFrame\BOUA,SHAPE_Length,-1,-1;SHAPE_Area "SHAPE_Area" false true true 8 Double 0 0 ,First,#,D:\数据处理\2016年100万数据\data\J44\制图成果数据\maindataframe.gdb\MainDataFrame\BOUA,SHAPE_Area,-1,-1" #</Process><Process ToolSource="c:\program files (x86)\arcgis\desktop10.2\ArcToolbox\Toolboxes\Data Management Tools.tbx\Append" Date="20170619" Time="114447">Append D:\数据处理\2016年100万数据\data\J45\制图成果数据\maindataframe.gdb\MainDataFrame\BOUA D:\BW.gdb\MainDataFrame\BOUA NO_TEST "PAC "PAC" true false false 4 Long 0 0 ,First,#,D:\数据处理\2016年100万数据\data\J45\制图成果数据\maindataframe.gdb\MainDataFrame\BOUA,PAC,-1,-1;NAME "NAME" true true false 60 Text 0 0 ,First,#,D:\数据处理\2016年100万数据\data\J45\制图成果数据\maindataframe.gdb\MainDataFrame\BOUA,NAME,-1,-1;SHAPE_Length "SHAPE_Length" false true true 8 Double 0 0 ,First,#,D:\数据处理\2016年100万数据\data\J45\制图成果数据\maindataframe.gdb\MainDataFrame\BOUA,SHAPE_Length,-1,-1;SHAPE_Area "SHAPE_Area" false true true 8 Double 0 0 ,First,#,D:\数据处理\2016年100万数据\data\J45\制图成果数据\maindataframe.gdb\MainDataFrame\BOUA,SHAPE_Area,-1,-1" #</Process><Process ToolSource="c:\program files (x86)\arcgis\desktop10.2\ArcToolbox\Toolboxes\Data Management Tools.tbx\Append" Date="20170619" Time="114522">Append D:\数据处理\2016年100万数据\data\J46\制图成果数据\maindataframe.gdb\MainDataFrame\BOUA D:\BW.gdb\MainDataFrame\BOUA NO_TEST "PAC "PAC" true false false 4 Long 0 0 ,First,#,D:\数据处理\2016年100万数据\data\J46\制图成果数据\maindataframe.gdb\MainDataFrame\BOUA,PAC,-1,-1;NAME "NAME" true true false 60 Text 0 0 ,First,#,D:\数据处理\2016年100万数据\data\J46\制图成果数据\maindataframe.gdb\MainDataFrame\BOUA,NAME,-1,-1;SHAPE_Length "SHAPE_Length" false true true 8 Double 0 0 ,First,#,D:\数据处理\2016年100万数据\data\J46\制图成果数据\maindataframe.gdb\MainDataFrame\BOUA,SHAPE_Length,-1,-1;SHAPE_Area "SHAPE_Area" false true true 8 Double 0 0 ,First,#,D:\数据处理\2016年100万数据\data\J46\制图成果数据\maindataframe.gdb\MainDataFrame\BOUA,SHAPE_Area,-1,-1" #</Process><Process ToolSource="c:\program files (x86)\arcgis\desktop10.2\ArcToolbox\Toolboxes\Data Management Tools.tbx\Append" Date="20170619" Time="114559">Append D:\数据处理\2016年100万数据\data\J47\制图成果数据\maindataframe.gdb\MainDataFrame\BOUA D:\BW.gdb\MainDataFrame\BOUA NO_TEST "PAC "PAC" true false false 4 Long 0 0 ,First,#,D:\数据处理\2016年100万数据\data\J47\制图成果数据\maindataframe.gdb\MainDataFrame\BOUA,PAC,-1,-1;NAME "NAME" true true false 60 Text 0 0 ,First,#,D:\数据处理\2016年100万数据\data\J47\制图成果数据\maindataframe.gdb\MainDataFrame\BOUA,NAME,-1,-1;SHAPE_Length "SHAPE_Length" false true true 8 Double 0 0 ,First,#,D:\数据处理\2016年100万数据\data\J47\制图成果数据\maindataframe.gdb\MainDataFrame\BOUA,SHAPE_Length,-1,-1;SHAPE_Area "SHAPE_Area" false true true 8 Double 0 0 ,First,#,D:\数据处理\2016年100万数据\data\J47\制图成果数据\maindataframe.gdb\MainDataFrame\BOUA,SHAPE_Area,-1,-1" #</Process><Process ToolSource="c:\program files (x86)\arcgis\desktop10.2\ArcToolbox\Toolboxes\Data Management Tools.tbx\Append" Date="20170619" Time="114640">Append D:\数据处理\2016年100万数据\data\J48\制图成果数据\maindataframe.gdb\MainDataFrame\BOUA D:\BW.gdb\MainDataFrame\BOUA NO_TEST "PAC "PAC" true false false 4 Long 0 0 ,First,#,D:\数据处理\2016年100万数据\data\J48\制图成果数据\maindataframe.gdb\MainDataFrame\BOUA,PAC,-1,-1;NAME "NAME" true true false 60 Text 0 0 ,First,#,D:\数据处理\2016年100万数据\data\J48\制图成果数据\maindataframe.gdb\MainDataFrame\BOUA,NAME,-1,-1;SHAPE_Length "SHAPE_Length" false true true 8 Double 0 0 ,First,#,D:\数据处理\2016年100万数据\data\J48\制图成果数据\maindataframe.gdb\MainDataFrame\BOUA,SHAPE_Length,-1,-1;SHAPE_Area "SHAPE_Area" false true true 8 Double 0 0 ,First,#,D:\数据处理\2016年100万数据\data\J48\制图成果数据\maindataframe.gdb\MainDataFrame\BOUA,SHAPE_Area,-1,-1" #</Process><Process ToolSource="c:\program files (x86)\arcgis\desktop10.2\ArcToolbox\Toolboxes\Data Management Tools.tbx\Append" Date="20170619" Time="114721">Append D:\数据处理\2016年100万数据\data\J49\制图成果数据\maindataframe.gdb\MainDataFrame\BOUA D:\BW.gdb\MainDataFrame\BOUA NO_TEST "PAC "PAC" true false false 4 Long 0 0 ,First,#,D:\数据处理\2016年100万数据\data\J49\制图成果数据\maindataframe.gdb\MainDataFrame\BOUA,PAC,-1,-1;NAME "NAME" true true false 60 Text 0 0 ,First,#,D:\数据处理\2016年100万数据\data\J49\制图成果数据\maindataframe.gdb\MainDataFrame\BOUA,NAME,-1,-1;SHAPE_Length "SHAPE_Length" false true true 8 Double 0 0 ,First,#,D:\数据处理\2016年100万数据\data\J49\制图成果数据\maindataframe.gdb\MainDataFrame\BOUA,SHAPE_Length,-1,-1;SHAPE_Area "SHAPE_Area" false true true 8 Double 0 0 ,First,#,D:\数据处理\2016年100万数据\data\J49\制图成果数据\maindataframe.gdb\MainDataFrame\BOUA,SHAPE_Area,-1,-1" #</Process><Process ToolSource="c:\program files (x86)\arcgis\desktop10.2\ArcToolbox\Toolboxes\Data Management Tools.tbx\Append" Date="20170619" Time="114802">Append D:\数据处理\2016年100万数据\data\J50\制图成果数据\maindataframe.gdb\MainDataFrame\BOUA D:\BW.gdb\MainDataFrame\BOUA NO_TEST "PAC "PAC" true false false 4 Long 0 0 ,First,#,D:\数据处理\2016年100万数据\data\J50\制图成果数据\maindataframe.gdb\MainDataFrame\BOUA,PAC,-1,-1;NAME "NAME" true true false 60 Text 0 0 ,First,#,D:\数据处理\2016年100万数据\data\J50\制图成果数据\maindataframe.gdb\MainDataFrame\BOUA,NAME,-1,-1;SHAPE_Length "SHAPE_Length" false true true 8 Double 0 0 ,First,#,D:\数据处理\2016年100万数据\data\J50\制图成果数据\maindataframe.gdb\MainDataFrame\BOUA,SHAPE_Length,-1,-1;SHAPE_Area "SHAPE_Area" false true true 8 Double 0 0 ,First,#,D:\数据处理\2016年100万数据\data\J50\制图成果数据\maindataframe.gdb\MainDataFrame\BOUA,SHAPE_Area,-1,-1" #</Process><Process ToolSource="c:\program files (x86)\arcgis\desktop10.2\ArcToolbox\Toolboxes\Data Management Tools.tbx\Append" Date="20170619" Time="114843">Append D:\数据处理\2016年100万数据\data\J51\制图成果数据\maindataframe.gdb\MainDataFrame\BOUA D:\BW.gdb\MainDataFrame\BOUA NO_TEST "PAC "PAC" true false false 4 Long 0 0 ,First,#,D:\数据处理\2016年100万数据\data\J51\制图成果数据\maindataframe.gdb\MainDataFrame\BOUA,PAC,-1,-1;NAME "NAME" true true false 60 Text 0 0 ,First,#,D:\数据处理\2016年100万数据\data\J51\制图成果数据\maindataframe.gdb\MainDataFrame\BOUA,NAME,-1,-1;SHAPE_Length "SHAPE_Length" false true true 8 Double 0 0 ,First,#,D:\数据处理\2016年100万数据\data\J51\制图成果数据\maindataframe.gdb\MainDataFrame\BOUA,SHAPE_Length,-1,-1;SHAPE_Area "SHAPE_Area" false true true 8 Double 0 0 ,First,#,D:\数据处理\2016年100万数据\data\J51\制图成果数据\maindataframe.gdb\MainDataFrame\BOUA,SHAPE_Area,-1,-1" #</Process><Process ToolSource="c:\program files (x86)\arcgis\desktop10.2\ArcToolbox\Toolboxes\Data Management Tools.tbx\Append" Date="20170619" Time="114920">Append D:\数据处理\2016年100万数据\data\K43\制图成果数据\maindataframe.gdb\MainDataFrame\BOUA D:\BW.gdb\MainDataFrame\BOUA NO_TEST "PAC "PAC" true false false 4 Long 0 0 ,First,#,D:\数据处理\2016年100万数据\data\K43\制图成果数据\maindataframe.gdb\MainDataFrame\BOUA,PAC,-1,-1;NAME "NAME" true true false 60 Text 0 0 ,First,#,D:\数据处理\2016年100万数据\data\K43\制图成果数据\maindataframe.gdb\MainDataFrame\BOUA,NAME,-1,-1;SHAPE_Length "SHAPE_Length" false true true 8 Double 0 0 ,First,#,D:\数据处理\2016年100万数据\data\K43\制图成果数据\maindataframe.gdb\MainDataFrame\BOUA,SHAPE_Length,-1,-1;SHAPE_Area "SHAPE_Area" false true true 8 Double 0 0 ,First,#,D:\数据处理\2016年100万数据\data\K43\制图成果数据\maindataframe.gdb\MainDataFrame\BOUA,SHAPE_Area,-1,-1" #</Process><Process ToolSource="c:\program files (x86)\arcgis\desktop10.2\ArcToolbox\Toolboxes\Data Management Tools.tbx\Append" Date="20170619" Time="114957">Append D:\数据处理\2016年100万数据\data\K44\制图成果数据\maindataframe.gdb\MainDataFrame\BOUA D:\BW.gdb\MainDataFrame\BOUA NO_TEST "PAC "PAC" true false false 4 Long 0 0 ,First,#,D:\数据处理\2016年100万数据\data\K44\制图成果数据\maindataframe.gdb\MainDataFrame\BOUA,PAC,-1,-1;NAME "NAME" true true false 60 Text 0 0 ,First,#,D:\数据处理\2016年100万数据\data\K44\制图成果数据\maindataframe.gdb\MainDataFrame\BOUA,NAME,-1,-1;SHAPE_Length "SHAPE_Length" false true true 8 Double 0 0 ,First,#,D:\数据处理\2016年100万数据\data\K44\制图成果数据\maindataframe.gdb\MainDataFrame\BOUA,SHAPE_Length,-1,-1;SHAPE_Area "SHAPE_Area" false true true 8 Double 0 0 ,First,#,D:\数据处理\2016年100万数据\data\K44\制图成果数据\maindataframe.gdb\MainDataFrame\BOUA,SHAPE_Area,-1,-1" #</Process><Process ToolSource="c:\program files (x86)\arcgis\desktop10.2\ArcToolbox\Toolboxes\Data Management Tools.tbx\Append" Date="20170619" Time="115037">Append D:\数据处理\2016年100万数据\data\K45\制图成果数据\maindataframe.gdb\MainDataFrame\BOUA D:\BW.gdb\MainDataFrame\BOUA NO_TEST "PAC "PAC" true false false 4 Long 0 0 ,First,#,D:\数据处理\2016年100万数据\data\K45\制图成果数据\maindataframe.gdb\MainDataFrame\BOUA,PAC,-1,-1;NAME "NAME" true true false 60 Text 0 0 ,First,#,D:\数据处理\2016年100万数据\data\K45\制图成果数据\maindataframe.gdb\MainDataFrame\BOUA,NAME,-1,-1;SHAPE_Length "SHAPE_Length" false true true 8 Double 0 0 ,First,#,D:\数据处理\2016年100万数据\data\K45\制图成果数据\maindataframe.gdb\MainDataFrame\BOUA,SHAPE_Length,-1,-1;SHAPE_Area "SHAPE_Area" false true true 8 Double 0 0 ,First,#,D:\数据处理\2016年100万数据\data\K45\制图成果数据\maindataframe.gdb\MainDataFrame\BOUA,SHAPE_Area,-1,-1" #</Process><Process ToolSource="c:\program files (x86)\arcgis\desktop10.2\ArcToolbox\Toolboxes\Data Management Tools.tbx\Append" Date="20170619" Time="115119">Append D:\数据处理\2016年100万数据\data\K46\制图成果数据\maindataframe.gdb\MainDataFrame\BOUA D:\BW.gdb\MainDataFrame\BOUA NO_TEST "PAC "PAC" true false false 4 Long 0 0 ,First,#,D:\数据处理\2016年100万数据\data\K46\制图成果数据\maindataframe.gdb\MainDataFrame\BOUA,PAC,-1,-1;NAME "NAME" true true false 60 Text 0 0 ,First,#,D:\数据处理\2016年100万数据\data\K46\制图成果数据\maindataframe.gdb\MainDataFrame\BOUA,NAME,-1,-1;SHAPE_Length "SHAPE_Length" false true true 8 Double 0 0 ,First,#,D:\数据处理\2016年100万数据\data\K46\制图成果数据\maindataframe.gdb\MainDataFrame\BOUA,SHAPE_Length,-1,-1;SHAPE_Area "SHAPE_Area" false true true 8 Double 0 0 ,First,#,D:\数据处理\2016年100万数据\data\K46\制图成果数据\maindataframe.gdb\MainDataFrame\BOUA,SHAPE_Area,-1,-1" #</Process><Process ToolSource="c:\program files (x86)\arcgis\desktop10.2\ArcToolbox\Toolboxes\Data Management Tools.tbx\Append" Date="20170619" Time="115155">Append D:\数据处理\2016年100万数据\data\K47\制图成果数据\maindataframe.gdb\MainDataFrame\BOUA D:\BW.gdb\MainDataFrame\BOUA NO_TEST "PAC "PAC" true false false 4 Long 0 0 ,First,#,D:\数据处理\2016年100万数据\data\K47\制图成果数据\maindataframe.gdb\MainDataFrame\BOUA,PAC,-1,-1;NAME "NAME" true true false 60 Text 0 0 ,First,#,D:\数据处理\2016年100万数据\data\K47\制图成果数据\maindataframe.gdb\MainDataFrame\BOUA,NAME,-1,-1;SHAPE_Length "SHAPE_Length" false true true 8 Double 0 0 ,First,#,D:\数据处理\2016年100万数据\data\K47\制图成果数据\maindataframe.gdb\MainDataFrame\BOUA,SHAPE_Length,-1,-1;SHAPE_Area "SHAPE_Area" false true true 8 Double 0 0 ,First,#,D:\数据处理\2016年100万数据\data\K47\制图成果数据\maindataframe.gdb\MainDataFrame\BOUA,SHAPE_Area,-1,-1" #</Process><Process ToolSource="c:\program files (x86)\arcgis\desktop10.2\ArcToolbox\Toolboxes\Data Management Tools.tbx\Append" Date="20170619" Time="115232">Append D:\数据处理\2016年100万数据\data\K48\制图成果数据\maindataframe.gdb\MainDataFrame\BOUA D:\BW.gdb\MainDataFrame\BOUA NO_TEST "PAC "PAC" true false false 4 Long 0 0 ,First,#,D:\数据处理\2016年100万数据\data\K48\制图成果数据\maindataframe.gdb\MainDataFrame\BOUA,PAC,-1,-1;NAME "NAME" true true false 60 Text 0 0 ,First,#,D:\数据处理\2016年100万数据\data\K48\制图成果数据\maindataframe.gdb\MainDataFrame\BOUA,NAME,-1,-1;SHAPE_Length "SHAPE_Length" false true true 8 Double 0 0 ,First,#,D:\数据处理\2016年100万数据\data\K48\制图成果数据\maindataframe.gdb\MainDataFrame\BOUA,SHAPE_Length,-1,-1;SHAPE_Area "SHAPE_Area" false true true 8 Double 0 0 ,First,#,D:\数据处理\2016年100万数据\data\K48\制图成果数据\maindataframe.gdb\MainDataFrame\BOUA,SHAPE_Area,-1,-1" #</Process><Process ToolSource="c:\program files (x86)\arcgis\desktop10.2\ArcToolbox\Toolboxes\Data Management Tools.tbx\Append" Date="20170619" Time="115307">Append D:\数据处理\2016年100万数据\data\K49\制图成果数据\maindataframe.gdb\MainDataFrame\BOUA D:\BW.gdb\MainDataFrame\BOUA NO_TEST "PAC "PAC" true false false 4 Long 0 0 ,First,#,D:\数据处理\2016年100万数据\data\K49\制图成果数据\maindataframe.gdb\MainDataFrame\BOUA,PAC,-1,-1;NAME "NAME" true true false 60 Text 0 0 ,First,#,D:\数据处理\2016年100万数据\data\K49\制图成果数据\maindataframe.gdb\MainDataFrame\BOUA,NAME,-1,-1;SHAPE_Length "SHAPE_Length" false true true 8 Double 0 0 ,First,#,D:\数据处理\2016年100万数据\data\K49\制图成果数据\maindataframe.gdb\MainDataFrame\BOUA,SHAPE_Length,-1,-1;SHAPE_Area "SHAPE_Area" false true true 8 Double 0 0 ,First,#,D:\数据处理\2016年100万数据\data\K49\制图成果数据\maindataframe.gdb\MainDataFrame\BOUA,SHAPE_Area,-1,-1" #</Process><Process ToolSource="c:\program files (x86)\arcgis\desktop10.2\ArcToolbox\Toolboxes\Data Management Tools.tbx\Append" Date="20170619" Time="115345">Append D:\数据处理\2016年100万数据\data\K50\制图成果数据\maindataframe.gdb\MainDataFrame\BOUA D:\BW.gdb\MainDataFrame\BOUA NO_TEST "PAC "PAC" true false false 4 Long 0 0 ,First,#,D:\数据处理\2016年100万数据\data\K50\制图成果数据\maindataframe.gdb\MainDataFrame\BOUA,PAC,-1,-1;NAME "NAME" true true false 60 Text 0 0 ,First,#,D:\数据处理\2016年100万数据\data\K50\制图成果数据\maindataframe.gdb\MainDataFrame\BOUA,NAME,-1,-1;SHAPE_Length "SHAPE_Length" false true true 8 Double 0 0 ,First,#,D:\数据处理\2016年100万数据\data\K50\制图成果数据\maindataframe.gdb\MainDataFrame\BOUA,SHAPE_Length,-1,-1;SHAPE_Area "SHAPE_Area" false true true 8 Double 0 0 ,First,#,D:\数据处理\2016年100万数据\data\K50\制图成果数据\maindataframe.gdb\MainDataFrame\BOUA,SHAPE_Area,-1,-1" #</Process><Process ToolSource="c:\program files (x86)\arcgis\desktop10.2\ArcToolbox\Toolboxes\Data Management Tools.tbx\Append" Date="20170619" Time="115425">Append D:\数据处理\2016年100万数据\data\K51\制图成果数据\maindataframe.gdb\MainDataFrame\BOUA D:\BW.gdb\MainDataFrame\BOUA NO_TEST "PAC "PAC" true false false 4 Long 0 0 ,First,#,D:\数据处理\2016年100万数据\data\K51\制图成果数据\maindataframe.gdb\MainDataFrame\BOUA,PAC,-1,-1;NAME "NAME" true true false 60 Text 0 0 ,First,#,D:\数据处理\2016年100万数据\data\K51\制图成果数据\maindataframe.gdb\MainDataFrame\BOUA,NAME,-1,-1;SHAPE_Length "SHAPE_Length" false true true 8 Double 0 0 ,First,#,D:\数据处理\2016年100万数据\data\K51\制图成果数据\maindataframe.gdb\MainDataFrame\BOUA,SHAPE_Length,-1,-1;SHAPE_Area "SHAPE_Area" false true true 8 Double 0 0 ,First,#,D:\数据处理\2016年100万数据\data\K51\制图成果数据\maindataframe.gdb\MainDataFrame\BOUA,SHAPE_Area,-1,-1" #</Process><Process ToolSource="c:\program files (x86)\arcgis\desktop10.2\ArcToolbox\Toolboxes\Data Management Tools.tbx\Append" Date="20170619" Time="115503">Append D:\数据处理\2016年100万数据\data\K52\制图成果数据\maindataframe.gdb\MainDataFrame\BOUA D:\BW.gdb\MainDataFrame\BOUA NO_TEST "PAC "PAC" true false false 4 Long 0 0 ,First,#,D:\数据处理\2016年100万数据\data\K52\制图成果数据\maindataframe.gdb\MainDataFrame\BOUA,PAC,-1,-1;NAME "NAME" true true false 60 Text 0 0 ,First,#,D:\数据处理\2016年100万数据\data\K52\制图成果数据\maindataframe.gdb\MainDataFrame\BOUA,NAME,-1,-1;SHAPE_Length "SHAPE_Length" false true true 8 Double 0 0 ,First,#,D:\数据处理\2016年100万数据\data\K52\制图成果数据\maindataframe.gdb\MainDataFrame\BOUA,SHAPE_Length,-1,-1;SHAPE_Area "SHAPE_Area" false true true 8 Double 0 0 ,First,#,D:\数据处理\2016年100万数据\data\K52\制图成果数据\maindataframe.gdb\MainDataFrame\BOUA,SHAPE_Area,-1,-1" #</Process><Process ToolSource="c:\program files (x86)\arcgis\desktop10.2\ArcToolbox\Toolboxes\Data Management Tools.tbx\Append" Date="20170619" Time="115542">Append D:\数据处理\2016年100万数据\data\L44\制图成果数据\maindataframe.gdb\MainDataFrame\BOUA D:\BW.gdb\MainDataFrame\BOUA NO_TEST "PAC "PAC" true false false 4 Long 0 0 ,First,#,D:\数据处理\2016年100万数据\data\L44\制图成果数据\maindataframe.gdb\MainDataFrame\BOUA,PAC,-1,-1;NAME "NAME" true true false 60 Text 0 0 ,First,#,D:\数据处理\2016年100万数据\data\L44\制图成果数据\maindataframe.gdb\MainDataFrame\BOUA,NAME,-1,-1;SHAPE_Length "SHAPE_Length" false true true 8 Double 0 0 ,First,#,D:\数据处理\2016年100万数据\data\L44\制图成果数据\maindataframe.gdb\MainDataFrame\BOUA,SHAPE_Length,-1,-1;SHAPE_Area "SHAPE_Area" false true true 8 Double 0 0 ,First,#,D:\数据处理\2016年100万数据\data\L44\制图成果数据\maindataframe.gdb\MainDataFrame\BOUA,SHAPE_Area,-1,-1" #</Process><Process ToolSource="c:\program files (x86)\arcgis\desktop10.2\ArcToolbox\Toolboxes\Data Management Tools.tbx\Append" Date="20170619" Time="115619">Append D:\数据处理\2016年100万数据\data\L45\制图成果数据\maindataframe.gdb\MainDataFrame\BOUA D:\BW.gdb\MainDataFrame\BOUA NO_TEST "PAC "PAC" true false false 4 Long 0 0 ,First,#,D:\数据处理\2016年100万数据\data\L45\制图成果数据\maindataframe.gdb\MainDataFrame\BOUA,PAC,-1,-1;NAME "NAME" true true false 60 Text 0 0 ,First,#,D:\数据处理\2016年100万数据\data\L45\制图成果数据\maindataframe.gdb\MainDataFrame\BOUA,NAME,-1,-1;SHAPE_Length "SHAPE_Length" false true true 8 Double 0 0 ,First,#,D:\数据处理\2016年100万数据\data\L45\制图成果数据\maindataframe.gdb\MainDataFrame\BOUA,SHAPE_Length,-1,-1;SHAPE_Area "SHAPE_Area" false true true 8 Double 0 0 ,First,#,D:\数据处理\2016年100万数据\data\L45\制图成果数据\maindataframe.gdb\MainDataFrame\BOUA,SHAPE_Area,-1,-1" #</Process><Process ToolSource="c:\program files (x86)\arcgis\desktop10.2\ArcToolbox\Toolboxes\Data Management Tools.tbx\Append" Date="20170619" Time="115659">Append D:\数据处理\2016年100万数据\data\L46\制图成果数据\maindataframe.gdb\MainDataFrame\BOUA D:\BW.gdb\MainDataFrame\BOUA NO_TEST "PAC "PAC" true false false 4 Long 0 0 ,First,#,D:\数据处理\2016年100万数据\data\L46\制图成果数据\maindataframe.gdb\MainDataFrame\BOUA,PAC,-1,-1;NAME "NAME" true true false 60 Text 0 0 ,First,#,D:\数据处理\2016年100万数据\data\L46\制图成果数据\maindataframe.gdb\MainDataFrame\BOUA,NAME,-1,-1;SHAPE_Length "SHAPE_Length" false true true 8 Double 0 0 ,First,#,D:\数据处理\2016年100万数据\data\L46\制图成果数据\maindataframe.gdb\MainDataFrame\BOUA,SHAPE_Length,-1,-1;SHAPE_Area "SHAPE_Area" false true true 8 Double 0 0 ,First,#,D:\数据处理\2016年100万数据\data\L46\制图成果数据\maindataframe.gdb\MainDataFrame\BOUA,SHAPE_Area,-1,-1" #</Process><Process ToolSource="c:\program files (x86)\arcgis\desktop10.2\ArcToolbox\Toolboxes\Data Management Tools.tbx\Append" Date="20170619" Time="115736">Append D:\数据处理\2016年100万数据\data\L49\制图成果数据\maindataframe.gdb\MainDataFrame\BOUA D:\BW.gdb\MainDataFrame\BOUA NO_TEST "PAC "PAC" true false false 4 Long 0 0 ,First,#,D:\数据处理\2016年100万数据\data\L49\制图成果数据\maindataframe.gdb\MainDataFrame\BOUA,PAC,-1,-1;NAME "NAME" true true false 60 Text 0 0 ,First,#,D:\数据处理\2016年100万数据\data\L49\制图成果数据\maindataframe.gdb\MainDataFrame\BOUA,NAME,-1,-1;SHAPE_Length "SHAPE_Length" false true true 8 Double 0 0 ,First,#,D:\数据处理\2016年100万数据\data\L49\制图成果数据\maindataframe.gdb\MainDataFrame\BOUA,SHAPE_Length,-1,-1;SHAPE_Area "SHAPE_Area" false true true 8 Double 0 0 ,First,#,D:\数据处理\2016年100万数据\data\L49\制图成果数据\maindataframe.gdb\MainDataFrame\BOUA,SHAPE_Area,-1,-1" #</Process><Process ToolSource="c:\program files (x86)\arcgis\desktop10.2\ArcToolbox\Toolboxes\Data Management Tools.tbx\Append" Date="20170619" Time="115812">Append D:\数据处理\2016年100万数据\data\L50\制图成果数据\maindataframe.gdb\MainDataFrame\BOUA D:\BW.gdb\MainDataFrame\BOUA NO_TEST "PAC "PAC" true false false 4 Long 0 0 ,First,#,D:\数据处理\2016年100万数据\data\L50\制图成果数据\maindataframe.gdb\MainDataFrame\BOUA,PAC,-1,-1;NAME "NAME" true true false 60 Text 0 0 ,First,#,D:\数据处理\2016年100万数据\data\L50\制图成果数据\maindataframe.gdb\MainDataFrame\BOUA,NAME,-1,-1;SHAPE_Length "SHAPE_Length" false true true 8 Double 0 0 ,First,#,D:\数据处理\2016年100万数据\data\L50\制图成果数据\maindataframe.gdb\MainDataFrame\BOUA,SHAPE_Length,-1,-1;SHAPE_Area "SHAPE_Area" false true true 8 Double 0 0 ,First,#,D:\数据处理\2016年100万数据\data\L50\制图成果数据\maindataframe.gdb\MainDataFrame\BOUA,SHAPE_Area,-1,-1" #</Process><Process ToolSource="c:\program files (x86)\arcgis\desktop10.2\ArcToolbox\Toolboxes\Data Management Tools.tbx\Append" Date="20170619" Time="115850">Append D:\数据处理\2016年100万数据\data\L51\制图成果数据\maindataframe.gdb\MainDataFrame\BOUA D:\BW.gdb\MainDataFrame\BOUA NO_TEST "PAC "PAC" true false false 4 Long 0 0 ,First,#,D:\数据处理\2016年100万数据\data\L51\制图成果数据\maindataframe.gdb\MainDataFrame\BOUA,PAC,-1,-1;NAME "NAME" true true false 60 Text 0 0 ,First,#,D:\数据处理\2016年100万数据\data\L51\制图成果数据\maindataframe.gdb\MainDataFrame\BOUA,NAME,-1,-1;SHAPE_Length "SHAPE_Length" false true true 8 Double 0 0 ,First,#,D:\数据处理\2016年100万数据\data\L51\制图成果数据\maindataframe.gdb\MainDataFrame\BOUA,SHAPE_Length,-1,-1;SHAPE_Area "SHAPE_Area" false true true 8 Double 0 0 ,First,#,D:\数据处理\2016年100万数据\data\L51\制图成果数据\maindataframe.gdb\MainDataFrame\BOUA,SHAPE_Area,-1,-1" #</Process><Process ToolSource="c:\program files (x86)\arcgis\desktop10.2\ArcToolbox\Toolboxes\Data Management Tools.tbx\Append" Date="20170619" Time="115929">Append D:\数据处理\2016年100万数据\data\L52\制图成果数据\maindataframe.gdb\MainDataFrame\BOUA D:\BW.gdb\MainDataFrame\BOUA NO_TEST "PAC "PAC" true false false 4 Long 0 0 ,First,#,D:\数据处理\2016年100万数据\data\L52\制图成果数据\maindataframe.gdb\MainDataFrame\BOUA,PAC,-1,-1;NAME "NAME" true true false 60 Text 0 0 ,First,#,D:\数据处理\2016年100万数据\data\L52\制图成果数据\maindataframe.gdb\MainDataFrame\BOUA,NAME,-1,-1;SHAPE_Length "SHAPE_Length" false true true 8 Double 0 0 ,First,#,D:\数据处理\2016年100万数据\data\L52\制图成果数据\maindataframe.gdb\MainDataFrame\BOUA,SHAPE_Length,-1,-1;SHAPE_Area "SHAPE_Area" false true true 8 Double 0 0 ,First,#,D:\数据处理\2016年100万数据\data\L52\制图成果数据\maindataframe.gdb\MainDataFrame\BOUA,SHAPE_Area,-1,-1" #</Process><Process ToolSource="c:\program files (x86)\arcgis\desktop10.2\ArcToolbox\Toolboxes\Data Management Tools.tbx\Append" Date="20170619" Time="120008">Append D:\数据处理\2016年100万数据\data\L53\制图成果数据\maindataframe.gdb\MainDataFrame\BOUA D:\BW.gdb\MainDataFrame\BOUA NO_TEST "PAC "PAC" true false false 4 Long 0 0 ,First,#,D:\数据处理\2016年100万数据\data\L53\制图成果数据\maindataframe.gdb\MainDataFrame\BOUA,PAC,-1,-1;NAME "NAME" true true false 60 Text 0 0 ,First,#,D:\数据处理\2016年100万数据\data\L53\制图成果数据\maindataframe.gdb\MainDataFrame\BOUA,NAME,-1,-1;SHAPE_Length "SHAPE_Length" false true true 8 Double 0 0 ,First,#,D:\数据处理\2016年100万数据\data\L53\制图成果数据\maindataframe.gdb\MainDataFrame\BOUA,SHAPE_Length,-1,-1;SHAPE_Area "SHAPE_Area" false true true 8 Double 0 0 ,First,#,D:\数据处理\2016年100万数据\data\L53\制图成果数据\maindataframe.gdb\MainDataFrame\BOUA,SHAPE_Area,-1,-1" #</Process><Process ToolSource="c:\program files (x86)\arcgis\desktop10.2\ArcToolbox\Toolboxes\Data Management Tools.tbx\Append" Date="20170619" Time="120045">Append D:\数据处理\2016年100万数据\data\M45\制图成果数据\maindataframe.gdb\MainDataFrame\BOUA D:\BW.gdb\MainDataFrame\BOUA NO_TEST "PAC "PAC" true false false 4 Long 0 0 ,First,#,D:\数据处理\2016年100万数据\data\M45\制图成果数据\maindataframe.gdb\MainDataFrame\BOUA,PAC,-1,-1;NAME "NAME" true true false 60 Text 0 0 ,First,#,D:\数据处理\2016年100万数据\data\M45\制图成果数据\maindataframe.gdb\MainDataFrame\BOUA,NAME,-1,-1;SHAPE_Length "SHAPE_Length" false true true 8 Double 0 0 ,First,#,D:\数据处理\2016年100万数据\data\M45\制图成果数据\maindataframe.gdb\MainDataFrame\BOUA,SHAPE_Length,-1,-1;SHAPE_Area "SHAPE_Area" false true true 8 Double 0 0 ,First,#,D:\数据处理\2016年100万数据\data\M45\制图成果数据\maindataframe.gdb\MainDataFrame\BOUA,SHAPE_Area,-1,-1" #</Process><Process ToolSource="c:\program files (x86)\arcgis\desktop10.2\ArcToolbox\Toolboxes\Data Management Tools.tbx\Append" Date="20170619" Time="120123">Append D:\数据处理\2016年100万数据\data\M50\制图成果数据\maindataframe.gdb\MainDataFrame\BOUA D:\BW.gdb\MainDataFrame\BOUA NO_TEST "PAC "PAC" true false false 4 Long 0 0 ,First,#,D:\数据处理\2016年100万数据\data\M50\制图成果数据\maindataframe.gdb\MainDataFrame\BOUA,PAC,-1,-1;NAME "NAME" true true false 60 Text 0 0 ,First,#,D:\数据处理\2016年100万数据\data\M50\制图成果数据\maindataframe.gdb\MainDataFrame\BOUA,NAME,-1,-1;SHAPE_Length "SHAPE_Length" false true true 8 Double 0 0 ,First,#,D:\数据处理\2016年100万数据\data\M50\制图成果数据\maindataframe.gdb\MainDataFrame\BOUA,SHAPE_Length,-1,-1;SHAPE_Area "SHAPE_Area" false true true 8 Double 0 0 ,First,#,D:\数据处理\2016年100万数据\data\M50\制图成果数据\maindataframe.gdb\MainDataFrame\BOUA,SHAPE_Area,-1,-1" #</Process><Process ToolSource="c:\program files (x86)\arcgis\desktop10.2\ArcToolbox\Toolboxes\Data Management Tools.tbx\Append" Date="20170619" Time="120159">Append D:\数据处理\2016年100万数据\data\M51\制图成果数据\maindataframe.gdb\MainDataFrame\BOUA D:\BW.gdb\MainDataFrame\BOUA NO_TEST "PAC "PAC" true false false 4 Long 0 0 ,First,#,D:\数据处理\2016年100万数据\data\M51\制图成果数据\maindataframe.gdb\MainDataFrame\BOUA,PAC,-1,-1;NAME "NAME" true true false 60 Text 0 0 ,First,#,D:\数据处理\2016年100万数据\data\M51\制图成果数据\maindataframe.gdb\MainDataFrame\BOUA,NAME,-1,-1;SHAPE_Length "SHAPE_Length" false true true 8 Double 0 0 ,First,#,D:\数据处理\2016年100万数据\data\M51\制图成果数据\maindataframe.gdb\MainDataFrame\BOUA,SHAPE_Length,-1,-1;SHAPE_Area "SHAPE_Area" false true true 8 Double 0 0 ,First,#,D:\数据处理\2016年100万数据\data\M51\制图成果数据\maindataframe.gdb\MainDataFrame\BOUA,SHAPE_Area,-1,-1" #</Process><Process ToolSource="c:\program files (x86)\arcgis\desktop10.2\ArcToolbox\Toolboxes\Data Management Tools.tbx\Append" Date="20170619" Time="120237">Append D:\数据处理\2016年100万数据\data\M52\制图成果数据\maindataframe.gdb\MainDataFrame\BOUA D:\BW.gdb\MainDataFrame\BOUA NO_TEST "PAC "PAC" true false false 4 Long 0 0 ,First,#,D:\数据处理\2016年100万数据\data\M52\制图成果数据\maindataframe.gdb\MainDataFrame\BOUA,PAC,-1,-1;NAME "NAME" true true false 60 Text 0 0 ,First,#,D:\数据处理\2016年100万数据\data\M52\制图成果数据\maindataframe.gdb\MainDataFrame\BOUA,NAME,-1,-1;SHAPE_Length "SHAPE_Length" false true true 8 Double 0 0 ,First,#,D:\数据处理\2016年100万数据\data\M52\制图成果数据\maindataframe.gdb\MainDataFrame\BOUA,SHAPE_Length,-1,-1;SHAPE_Area "SHAPE_Area" false true true 8 Double 0 0 ,First,#,D:\数据处理\2016年100万数据\data\M52\制图成果数据\maindataframe.gdb\MainDataFrame\BOUA,SHAPE_Area,-1,-1" #</Process><Process ToolSource="c:\program files (x86)\arcgis\desktop10.2\ArcToolbox\Toolboxes\Data Management Tools.tbx\Append" Date="20170619" Time="120312">Append D:\数据处理\2016年100万数据\data\M53\制图成果数据\maindataframe.gdb\MainDataFrame\BOUA D:\BW.gdb\MainDataFrame\BOUA NO_TEST "PAC "PAC" true false false 4 Long 0 0 ,First,#,D:\数据处理\2016年100万数据\data\M53\制图成果数据\maindataframe.gdb\MainDataFrame\BOUA,PAC,-1,-1;NAME "NAME" true true false 60 Text 0 0 ,First,#,D:\数据处理\2016年100万数据\data\M53\制图成果数据\maindataframe.gdb\MainDataFrame\BOUA,NAME,-1,-1;SHAPE_Length "SHAPE_Length" false true true 8 Double 0 0 ,First,#,D:\数据处理\2016年100万数据\data\M53\制图成果数据\maindataframe.gdb\MainDataFrame\BOUA,SHAPE_Length,-1,-1;SHAPE_Area "SHAPE_Area" false true true 8 Double 0 0 ,First,#,D:\数据处理\2016年100万数据\data\M53\制图成果数据\maindataframe.gdb\MainDataFrame\BOUA,SHAPE_Area,-1,-1" #</Process><Process ToolSource="c:\program files (x86)\arcgis\desktop10.2\ArcToolbox\Toolboxes\Data Management Tools.tbx\Append" Date="20170619" Time="120347">Append D:\数据处理\2016年100万数据\data\N51\制图成果数据\maindataframe.gdb\MainDataFrame\BOUA D:\BW.gdb\MainDataFrame\BOUA NO_TEST "PAC "PAC" true false false 4 Long 0 0 ,First,#,D:\数据处理\2016年100万数据\data\N51\制图成果数据\maindataframe.gdb\MainDataFrame\BOUA,PAC,-1,-1;NAME "NAME" true true false 60 Text 0 0 ,First,#,D:\数据处理\2016年100万数据\data\N51\制图成果数据\maindataframe.gdb\MainDataFrame\BOUA,NAME,-1,-1;SHAPE_Length "SHAPE_Length" false true true 8 Double 0 0 ,First,#,D:\数据处理\2016年100万数据\data\N51\制图成果数据\maindataframe.gdb\MainDataFrame\BOUA,SHAPE_Length,-1,-1;SHAPE_Area "SHAPE_Area" false true true 8 Double 0 0 ,First,#,D:\数据处理\2016年100万数据\data\N51\制图成果数据\maindataframe.gdb\MainDataFrame\BOUA,SHAPE_Area,-1,-1" #</Process><Process ToolSource="c:\program files (x86)\arcgis\desktop10.2\ArcToolbox\Toolboxes\Data Management Tools.tbx\Append" Date="20170619" Time="120423">Append D:\数据处理\2016年100万数据\data\N52\制图成果数据\maindataframe.gdb\MainDataFrame\BOUA D:\BW.gdb\MainDataFrame\BOUA NO_TEST "PAC "PAC" true false false 4 Long 0 0 ,First,#,D:\数据处理\2016年100万数据\data\N52\制图成果数据\maindataframe.gdb\MainDataFrame\BOUA,PAC,-1,-1;NAME "NAME" true true false 60 Text 0 0 ,First,#,D:\数据处理\2016年100万数据\data\N52\制图成果数据\maindataframe.gdb\MainDataFrame\BOUA,NAME,-1,-1;SHAPE_Length "SHAPE_Length" false true true 8 Double 0 0 ,First,#,D:\数据处理\2016年100万数据\data\N52\制图成果数据\maindataframe.gdb\MainDataFrame\BOUA,SHAPE_Length,-1,-1;SHAPE_Area "SHAPE_Area" false true true 8 Double 0 0 ,First,#,D:\数据处理\2016年100万数据\data\N52\制图成果数据\maindataframe.gdb\MainDataFrame\BOUA,SHAPE_Area,-1,-1" #</Process><Process ToolSource="C:\Program Files (x86)\ArcGIS\ArcToolbox\Toolboxes\Data Management Tools.tbx\Append" Date="20171106" Time="162010">Append E:\2016百万成果处理\处理完成\海南\A49\成果数据\MainDataFrame.gdb/BOUA E:\2016百万成果处理\提供给信息服务部\A49.gdb\BOUA NO_TEST "PAC 'PAC' true false false 4 Long 0 0 ,First,#,E:\2016百万成果处理\处理完成\海南\A49\成果数据\MainDataFrame.gdb/BOUA,PAC,-1,-1;NAME 'NAME' true true false 60 Text 0 0 ,First,#,E:\2016百万成果处理\处理完成\海南\A49\成果数据\MainDataFrame.gdb/BOUA,NAME,-1,-1;SHAPE_Length 'SHAPE_Length' false true true 8 Double 0 0 ,First,#,E:\2016百万成果处理\处理完成\海南\A49\成果数据\MainDataFrame.gdb/BOUA,SHAPE_Length,-1,-1;SHAPE_Area 'SHAPE_Area' false true true 8 Double 0 0 ,First,#,E:\2016百万成果处理\处理完成\海南\A49\成果数据\MainDataFrame.gdb/BOUA,SHAPE_Area,-1,-1" # E:\2016百万成果处理\提供给信息服务部\A49.gdb\BOUA</Process><Process ToolSource="c:\program files (x86)\arcgis\desktop10.5\ArcToolbox\Toolboxes\Data Management Tools.tbx\Merge" Date="20200127" Time="151426">Merge D:\chinadata2017\syst\A49.gdb\BOUA;D:\chinadata2017\syst\B49.gdb\BOUA;D:\chinadata2017\syst\B50.gdb\BOUA;D:\chinadata2017\syst\C49.gdb\BOUA;D:\chinadata2017\syst\C50.gdb\BOUA;D:\chinadata2017\syst\D49.gdb\BOUA;D:\chinadata2017\syst\D50.gdb\BOUA;D:\chinadata2017\syst\E48.gdb\BOUA;D:\chinadata2017\syst\E49.gdb\BOUA;D:\chinadata2017\syst\E50.gdb\BOUA;D:\chinadata2017\syst\E51.gdb\BOUA;D:\chinadata2017\syst\F47.gdb\BOUA;D:\chinadata2017\syst\F48.gdb\BOUA;D:\chinadata2017\syst\F49.gdb\BOUA;D:\chinadata2017\syst\F50.gdb\BOUA;D:\chinadata2017\syst\F51.gdb\BOUA;D:\chinadata2017\syst\G45.gdb\BOUA;D:\chinadata2017\syst\G46.gdb\BOUA;D:\chinadata2017\syst\G47.gdb\BOUA;D:\chinadata2017\syst\G48.gdb\BOUA;D:\chinadata2017\syst\G49.gdb\BOUA;D:\chinadata2017\syst\G50.gdb\BOUA;D:\chinadata2017\syst\G51.gdb\BOUA;D:\chinadata2017\syst\G52.gdb\BOUA;D:\chinadata2017\syst\H44.gdb\BOUA;D:\chinadata2017\syst\H45.gdb\BOUA;D:\chinadata2017\syst\H46.gdb\BOUA;D:\chinadata2017\syst\H47.gdb\BOUA;D:\chinadata2017\syst\H48.gdb\BOUA;D:\chinadata2017\syst\H49.gdb\BOUA;D:\chinadata2017\syst\H50.gdb\BOUA;D:\chinadata2017\syst\H51.gdb\BOUA;D:\chinadata2017\syst\H52.gdb\BOUA;D:\chinadata2017\syst\I43.gdb\BOUA;D:\chinadata2017\syst\I44.gdb\BOUA;D:\chinadata2017\syst\I45.gdb\BOUA;D:\chinadata2017\syst\I46.gdb\BOUA;D:\chinadata2017\syst\I47.gdb\BOUA;D:\chinadata2017\syst\I48.gdb\BOUA;D:\chinadata2017\syst\I49.gdb\BOUA;D:\chinadata2017\syst\I50.gdb\BOUA;D:\chinadata2017\syst\I51.gdb\BOUA;D:\chinadata2017\syst\I52.gdb\BOUA;D:\chinadata2017\syst\J43.gdb\BOUA;D:\chinadata2017\syst\J44.gdb\BOUA;D:\chinadata2017\syst\J45.gdb\BOUA;D:\chinadata2017\syst\J46.gdb\BOUA;D:\chinadata2017\syst\J47.gdb\BOUA;D:\chinadata2017\syst\J48.gdb\BOUA;D:\chinadata2017\syst\J49.gdb\BOUA;D:\chinadata2017\syst\J50.gdb\BOUA;D:\chinadata2017\syst\J51.gdb\BOUA;D:\chinadata2017\syst\K43.gdb\BOUA;D:\chinadata2017\syst\K44.gdb\BOUA;D:\chinadata2017\syst\K45.gdb\BOUA;D:\chinadata2017\syst\K46.gdb\BOUA;D:\chinadata2017\syst\K47.gdb\BOUA;D:\chinadata2017\syst\K48.gdb\BOUA;D:\chinadata2017\syst\K49.gdb\BOUA;D:\chinadata2017\syst\K50.gdb\BOUA;D:\chinadata2017\syst\K51.gdb\BOUA;D:\chinadata2017\syst\K52.gdb\BOUA;D:\chinadata2017\syst\L44.gdb\BOUA;D:\chinadata2017\syst\L45.gdb\BOUA;D:\chinadata2017\syst\L46.gdb\BOUA;D:\chinadata2017\syst\L49.gdb\BOUA;D:\chinadata2017\syst\L50.gdb\BOUA;D:\chinadata2017\syst\L51.gdb\BOUA;D:\chinadata2017\syst\L52.gdb\BOUA;D:\chinadata2017\syst\L53.gdb\BOUA;D:\chinadata2017\syst\M45.gdb\BOUA;D:\chinadata2017\syst\M50.gdb\BOUA;D:\chinadata2017\syst\M51.gdb\BOUA;D:\chinadata2017\syst\M52.gdb\BOUA;D:\chinadata2017\syst\M53.gdb\BOUA;D:\chinadata2017\syst\N51.gdb\BOUA;D:\chinadata2017\syst\N52.gdb\BOUA D:\chinadata2017\aaaa\BOUA.shp "PAC "PAC" true false false 4 Long 0 0 ,First,#,D:\chinadata2017\syst\A49.gdb\BOUA,PAC,-1,-1,D:\chinadata2017\syst\B49.gdb\BOUA,PAC,-1,-1,D:\chinadata2017\syst\B50.gdb\BOUA,PAC,-1,-1,D:\chinadata2017\syst\C49.gdb\BOUA,PAC,-1,-1,D:\chinadata2017\syst\C50.gdb\BOUA,PAC,-1,-1,D:\chinadata2017\syst\D49.gdb\BOUA,PAC,-1,-1,D:\chinadata2017\syst\D50.gdb\BOUA,PAC,-1,-1,D:\chinadata2017\syst\E48.gdb\BOUA,PAC,-1,-1,D:\chinadata2017\syst\E49.gdb\BOUA,PAC,-1,-1,D:\chinadata2017\syst\E50.gdb\BOUA,PAC,-1,-1,D:\chinadata2017\syst\E51.gdb\BOUA,PAC,-1,-1,D:\chinadata2017\syst\F47.gdb\BOUA,PAC,-1,-1,D:\chinadata2017\syst\F48.gdb\BOUA,PAC,-1,-1,D:\chinadata2017\syst\F49.gdb\BOUA,PAC,-1,-1,D:\chinadata2017\syst\F50.gdb\BOUA,PAC,-1,-1,D:\chinadata2017\syst\F51.gdb\BOUA,PAC,-1,-1,D:\chinadata2017\syst\G45.gdb\BOUA,PAC,-1,-1,D:\chinadata2017\syst\G46.gdb\BOUA,PAC,-1,-1,D:\chinadata2017\syst\G47.gdb\BOUA,PAC,-1,-1,D:\chinadata2017\syst\G48.gdb\BOUA,PAC,-1,-1,D:\chinadata2017\syst\G49.gdb\BOUA,PAC,-1,-1,D:\chinadata2017\syst\G50.gdb\BOUA,PAC,-1,-1,D:\chinadata2017\syst\G51.gdb\BOUA,PAC,-1,-1,D:\chinadata2017\syst\G52.gdb\BOUA,PAC,-1,-1,D:\chinadata2017\syst\H44.gdb\BOUA,PAC,-1,-1,D:\chinadata2017\syst\H45.gdb\BOUA,PAC,-1,-1,D:\chinadata2017\syst\H46.gdb\BOUA,PAC,-1,-1,D:\chinadata2017\syst\H47.gdb\BOUA,PAC,-1,-1,D:\chinadata2017\syst\H48.gdb\BOUA,PAC,-1,-1,D:\chinadata2017\syst\H49.gdb\BOUA,PAC,-1,-1,D:\chinadata2017\syst\H50.gdb\BOUA,PAC,-1,-1,D:\chinadata2017\syst\H51.gdb\BOUA,PAC,-1,-1,D:\chinadata2017\syst\H52.gdb\BOUA,PAC,-1,-1,D:\chinadata2017\syst\I43.gdb\BOUA,PAC,-1,-1,D:\chinadata2017\syst\I44.gdb\BOUA,PAC,-1,-1,D:\chinadata2017\syst\I45.gdb\BOUA,PAC,-1,-1,D:\chinadata2017\syst\I46.gdb\BOUA,PAC,-1,-1,D:\chinadata2017\syst\I47.gdb\BOUA,PAC,-1,-1,D:\chinadata2017\syst\I48.gdb\BOUA,PAC,-1,-1,D:\chinadata2017\syst\I49.gdb\BOUA,PAC,-1,-1,D:\chinadata2017\syst\I50.gdb\BOUA,PAC,-1,-1,D:\chinadata2017\syst\I51.gdb\BOUA,PAC,-1,-1,D:\chinadata2017\syst\I52.gdb\BOUA,PAC,-1,-1,D:\chinadata2017\syst\J43.gdb\BOUA,PAC,-1,-1,D:\chinadata2017\syst\J44.gdb\BOUA,PAC,-1,-1,D:\chinadata2017\syst\J45.gdb\BOUA,PAC,-1,-1,D:\chinadata2017\syst\J46.gdb\BOUA,PAC,-1,-1,D:\chinadata2017\syst\J47.gdb\BOUA,PAC,-1,-1,D:\chinadata2017\syst\J48.gdb\BOUA,PAC,-1,-1,D:\chinadata2017\syst\J49.gdb\BOUA,PAC,-1,-1,D:\chinadata2017\syst\J50.gdb\BOUA,PAC,-1,-1,D:\chinadata2017\syst\J51.gdb\BOUA,PAC,-1,-1,D:\chinadata2017\syst\K43.gdb\BOUA,PAC,-1,-1,D:\chinadata2017\syst\K44.gdb\BOUA,PAC,-1,-1,D:\chinadata2017\syst\K45.gdb\BOUA,PAC,-1,-1,D:\chinadata2017\syst\K46.gdb\BOUA,PAC,-1,-1,D:\chinadata2017\syst\K47.gdb\BOUA,PAC,-1,-1,D:\chinadata2017\syst\K48.gdb\BOUA,PAC,-1,-1,D:\chinadata2017\syst\K49.gdb\BOUA,PAC,-1,-1,D:\chinadata2017\syst\K50.gdb\BOUA,PAC,-1,-1,D:\chinadata2017\syst\K51.gdb\BOUA,PAC,-1,-1,D:\chinadata2017\syst\K52.gdb\BOUA,PAC,-1,-1,D:\chinadata2017\syst\L44.gdb\BOUA,PAC,-1,-1,D:\chinadata2017\syst\L45.gdb\BOUA,PAC,-1,-1,D:\chinadata2017\syst\L46.gdb\BOUA,PAC,-1,-1,D:\chinadata2017\syst\L49.gdb\BOUA,PAC,-1,-1,D:\chinadata2017\syst\L50.gdb\BOUA,PAC,-1,-1,D:\chinadata2017\syst\L51.gdb\BOUA,PAC,-1,-1,D:\chinadata2017\syst\L52.gdb\BOUA,PAC,-1,-1,D:\chinadata2017\syst\L53.gdb\BOUA,PAC,-1,-1,D:\chinadata2017\syst\M45.gdb\BOUA,PAC,-1,-1,D:\chinadata2017\syst\M50.gdb\BOUA,PAC,-1,-1,D:\chinadata2017\syst\M51.gdb\BOUA,PAC,-1,-1,D:\chinadata2017\syst\M52.gdb\BOUA,PAC,-1,-1,D:\chinadata2017\syst\M53.gdb\BOUA,PAC,-1,-1,D:\chinadata2017\syst\N51.gdb\BOUA,PAC,-1,-1,D:\chinadata2017\syst\N52.gdb\BOUA,PAC,-1,-1;NAME "NAME" true true false 60 Text 0 0 ,First,#,D:\chinadata2017\syst\A49.gdb\BOUA,NAME,-1,-1,D:\chinadata2017\syst\B49.gdb\BOUA,NAME,-1,-1,D:\chinadata2017\syst\B50.gdb\BOUA,NAME,-1,-1,D:\chinadata2017\syst\C49.gdb\BOUA,NAME,-1,-1,D:\chinadata2017\syst\C50.gdb\BOUA,NAME,-1,-1,D:\chinadata2017\syst\D49.gdb\BOUA,NAME,-1,-1,D:\chinadata2017\syst\D50.gdb\BOUA,NAME,-1,-1,D:\chinadata2017\syst\E48.gdb\BOUA,NAME,-1,-1,D:\chinadata2017\syst\E49.gdb\BOUA,NAME,-1,-1,D:\chinadata2017\syst\E50.gdb\BOUA,NAME,-1,-1,D:\chinadata2017\syst\E51.gdb\BOUA,NAME,-1,-1,D:\chinadata2017\syst\F47.gdb\BOUA,NAME,-1,-1,D:\chinadata2017\syst\F48.gdb\BOUA,NAME,-1,-1,D:\chinadata2017\syst\F49.gdb\BOUA,NAME,-1,-1,D:\chinadata2017\syst\F50.gdb\BOUA,NAME,-1,-1,D:\chinadata2017\syst\F51.gdb\BOUA,NAME,-1,-1,D:\chinadata2017\syst\G45.gdb\BOUA,NAME,-1,-1,D:\chinadata2017\syst\G46.gdb\BOUA,NAME,-1,-1,D:\chinadata2017\syst\G47.gdb\BOUA,NAME,-1,-1,D:\chinadata2017\syst\G48.gdb\BOUA,NAME,-1,-1,D:\chinadata2017\syst\G49.gdb\BOUA,NAME,-1,-1,D:\chinadata2017\syst\G50.gdb\BOUA,NAME,-1,-1,D:\chinadata2017\syst\G51.gdb\BOUA,NAME,-1,-1,D:\chinadata2017\syst\G52.gdb\BOUA,NAME,-1,-1,D:\chinadata2017\syst\H44.gdb\BOUA,NAME,-1,-1,D:\chinadata2017\syst\H45.gdb\BOUA,NAME,-1,-1,D:\chinadata2017\syst\H46.gdb\BOUA,NAME,-1,-1,D:\chinadata2017\syst\H47.gdb\BOUA,NAME,-1,-1,D:\chinadata2017\syst\H48.gdb\BOUA,NAME,-1,-1,D:\chinadata2017\syst\H49.gdb\BOUA,NAME,-1,-1,D:\chinadata2017\syst\H50.gdb\BOUA,NAME,-1,-1,D:\chinadata2017\syst\H51.gdb\BOUA,NAME,-1,-1,D:\chinadata2017\syst\H52.gdb\BOUA,NAME,-1,-1,D:\chinadata2017\syst\I43.gdb\BOUA,NAME,-1,-1,D:\chinadata2017\syst\I44.gdb\BOUA,NAME,-1,-1,D:\chinadata2017\syst\I45.gdb\BOUA,NAME,-1,-1,D:\chinadata2017\syst\I46.gdb\BOUA,NAME,-1,-1,D:\chinadata2017\syst\I47.gdb\BOUA,NAME,-1,-1,D:\chinadata2017\syst\I48.gdb\BOUA,NAME,-1,-1,D:\chinadata2017\syst\I49.gdb\BOUA,NAME,-1,-1,D:\chinadata2017\syst\I50.gdb\BOUA,NAME,-1,-1,D:\chinadata2017\syst\I51.gdb\BOUA,NAME,-1,-1,D:\chinadata2017\syst\I52.gdb\BOUA,NAME,-1,-1,D:\chinadata2017\syst\J43.gdb\BOUA,NAME,-1,-1,D:\chinadata2017\syst\J44.gdb\BOUA,NAME,-1,-1,D:\chinadata2017\syst\J45.gdb\BOUA,NAME,-1,-1,D:\chinadata2017\syst\J46.gdb\BOUA,NAME,-1,-1,D:\chinadata2017\syst\J47.gdb\BOUA,NAME,-1,-1,D:\chinadata2017\syst\J48.gdb\BOUA,NAME,-1,-1,D:\chinadata2017\syst\J49.gdb\BOUA,NAME,-1,-1,D:\chinadata2017\syst\J50.gdb\BOUA,NAME,-1,-1,D:\chinadata2017\syst\J51.gdb\BOUA,NAME,-1,-1,D:\chinadata2017\syst\K43.gdb\BOUA,NAME,-1,-1,D:\chinadata2017\syst\K44.gdb\BOUA,NAME,-1,-1,D:\chinadata2017\syst\K45.gdb\BOUA,NAME,-1,-1,D:\chinadata2017\syst\K46.gdb\BOUA,NAME,-1,-1,D:\chinadata2017\syst\K47.gdb\BOUA,NAME,-1,-1,D:\chinadata2017\syst\K48.gdb\BOUA,NAME,-1,-1,D:\chinadata2017\syst\K49.gdb\BOUA,NAME,-1,-1,D:\chinadata2017\syst\K50.gdb\BOUA,NAME,-1,-1,D:\chinadata2017\syst\K51.gdb\BOUA,NAME,-1,-1,D:\chinadata2017\syst\K52.gdb\BOUA,NAME,-1,-1,D:\chinadata2017\syst\L44.gdb\BOUA,NAME,-1,-1,D:\chinadata2017\syst\L45.gdb\BOUA,NAME,-1,-1,D:\chinadata2017\syst\L46.gdb\BOUA,NAME,-1,-1,D:\chinadata2017\syst\L49.gdb\BOUA,NAME,-1,-1,D:\chinadata2017\syst\L50.gdb\BOUA,NAME,-1,-1,D:\chinadata2017\syst\L51.gdb\BOUA,NAME,-1,-1,D:\chinadata2017\syst\L52.gdb\BOUA,NAME,-1,-1,D:\chinadata2017\syst\L53.gdb\BOUA,NAME,-1,-1,D:\chinadata2017\syst\M45.gdb\BOUA,NAME,-1,-1,D:\chinadata2017\syst\M50.gdb\BOUA,NAME,-1,-1,D:\chinadata2017\syst\M51.gdb\BOUA,NAME,-1,-1,D:\chinadata2017\syst\M52.gdb\BOUA,NAME,-1,-1,D:\chinadata2017\syst\M53.gdb\BOUA,NAME,-1,-1,D:\chinadata2017\syst\N51.gdb\BOUA,NAME,-1,-1,D:\chinadata2017\syst\N52.gdb\BOUA,NAME,-1,-1;SHAPE_Leng "SHAPE_Length" false true true 8 Double 0 0 ,First,#,D:\chinadata2017\syst\A49.gdb\BOUA,SHAPE_Length,-1,-1,D:\chinadata2017\syst\B49.gdb\BOUA,SHAPE_Length,-1,-1,D:\chinadata2017\syst\B50.gdb\BOUA,SHAPE_Length,-1,-1,D:\chinadata2017\syst\C49.gdb\BOUA,SHAPE_Length,-1,-1,D:\chinadata2017\syst\C50.gdb\BOUA,SHAPE_Length,-1,-1,D:\chinadata2017\syst\D49.gdb\BOUA,SHAPE_Length,-1,-1,D:\chinadata2017\syst\D50.gdb\BOUA,SHAPE_Length,-1,-1,D:\chinadata2017\syst\E48.gdb\BOUA,SHAPE_Length,-1,-1,D:\chinadata2017\syst\E49.gdb\BOUA,SHAPE_Length,-1,-1,D:\chinadata2017\syst\E50.gdb\BOUA,SHAPE_Length,-1,-1,D:\chinadata2017\syst\E51.gdb\BOUA,SHAPE_Length,-1,-1,D:\chinadata2017\syst\F47.gdb\BOUA,SHAPE_Length,-1,-1,D:\chinadata2017\syst\F48.gdb\BOUA,SHAPE_Length,-1,-1,D:\chinadata2017\syst\F49.gdb\BOUA,SHAPE_Length,-1,-1,D:\chinadata2017\syst\F50.gdb\BOUA,SHAPE_Length,-1,-1,D:\chinadata2017\syst\F51.gdb\BOUA,SHAPE_Length,-1,-1,D:\chinadata2017\syst\G45.gdb\BOUA,SHAPE_Length,-1,-1,D:\chinadata2017\syst\G46.gdb\BOUA,SHAPE_Length,-1,-1,D:\chinadata2017\syst\G47.gdb\BOUA,SHAPE_Length,-1,-1,D:\chinadata2017\syst\G48.gdb\BOUA,SHAPE_Length,-1,-1,D:\chinadata2017\syst\G49.gdb\BOUA,SHAPE_Length,-1,-1,D:\chinadata2017\syst\G50.gdb\BOUA,SHAPE_Length,-1,-1,D:\chinadata2017\syst\G51.gdb\BOUA,SHAPE_Length,-1,-1,D:\chinadata2017\syst\G52.gdb\BOUA,SHAPE_Length,-1,-1,D:\chinadata2017\syst\H44.gdb\BOUA,SHAPE_Length,-1,-1,D:\chinadata2017\syst\H45.gdb\BOUA,SHAPE_Length,-1,-1,D:\chinadata2017\syst\H46.gdb\BOUA,SHAPE_Length,-1,-1,D:\chinadata2017\syst\H47.gdb\BOUA,SHAPE_Length,-1,-1,D:\chinadata2017\syst\H48.gdb\BOUA,SHAPE_Length,-1,-1,D:\chinadata2017\syst\H49.gdb\BOUA,SHAPE_Length,-1,-1,D:\chinadata2017\syst\H50.gdb\BOUA,SHAPE_Length,-1,-1,D:\chinadata2017\syst\H51.gdb\BOUA,SHAPE_Length,-1,-1,D:\chinadata2017\syst\H52.gdb\BOUA,SHAPE_Length,-1,-1,D:\chinadata2017\syst\I43.gdb\BOUA,SHAPE_Length,-1,-1,D:\chinadata2017\syst\I44.gdb\BOUA,SHAPE_Length,-1,-1,D:\chinadata2017\syst\I45.gdb\BOUA,SHAPE_Length,-1,-1,D:\chinadata2017\syst\I46.gdb\BOUA,SHAPE_Length,-1,-1,D:\chinadata2017\syst\I47.gdb\BOUA,SHAPE_Length,-1,-1,D:\chinadata2017\syst\I48.gdb\BOUA,SHAPE_Length,-1,-1,D:\chinadata2017\syst\I49.gdb\BOUA,SHAPE_Length,-1,-1,D:\chinadata2017\syst\I50.gdb\BOUA,SHAPE_Length,-1,-1,D:\chinadata2017\syst\I51.gdb\BOUA,SHAPE_Length,-1,-1,D:\chinadata2017\syst\I52.gdb\BOUA,SHAPE_Length,-1,-1,D:\chinadata2017\syst\J43.gdb\BOUA,SHAPE_Length,-1,-1,D:\chinadata2017\syst\J44.gdb\BOUA,SHAPE_Length,-1,-1,D:\chinadata2017\syst\J45.gdb\BOUA,SHAPE_Length,-1,-1,D:\chinadata2017\syst\J46.gdb\BOUA,SHAPE_Length,-1,-1,D:\chinadata2017\syst\J47.gdb\BOUA,SHAPE_Length,-1,-1,D:\chinadata2017\syst\J48.gdb\BOUA,SHAPE_Length,-1,-1,D:\chinadata2017\syst\J49.gdb\BOUA,SHAPE_Length,-1,-1,D:\chinadata2017\syst\J50.gdb\BOUA,SHAPE_Length,-1,-1,D:\chinadata2017\syst\J51.gdb\BOUA,SHAPE_Length,-1,-1,D:\chinadata2017\syst\K43.gdb\BOUA,SHAPE_Length,-1,-1,D:\chinadata2017\syst\K44.gdb\BOUA,SHAPE_Length,-1,-1,D:\chinadata2017\syst\K45.gdb\BOUA,SHAPE_Length,-1,-1,D:\chinadata2017\syst\K46.gdb\BOUA,SHAPE_Length,-1,-1,D:\chinadata2017\syst\K47.gdb\BOUA,SHAPE_Length,-1,-1,D:\chinadata2017\syst\K48.gdb\BOUA,SHAPE_Length,-1,-1,D:\chinadata2017\syst\K49.gdb\BOUA,SHAPE_Length,-1,-1,D:\chinadata2017\syst\K50.gdb\BOUA,SHAPE_Length,-1,-1,D:\chinadata2017\syst\K51.gdb\BOUA,SHAPE_Length,-1,-1,D:\chinadata2017\syst\K52.gdb\BOUA,SHAPE_Length,-1,-1,D:\chinadata2017\syst\L44.gdb\BOUA,SHAPE_Length,-1,-1,D:\chinadata2017\syst\L45.gdb\BOUA,SHAPE_Length,-1,-1,D:\chinadata2017\syst\L46.gdb\BOUA,SHAPE_Length,-1,-1,D:\chinadata2017\syst\L49.gdb\BOUA,SHAPE_Length,-1,-1,D:\chinadata2017\syst\L50.gdb\BOUA,SHAPE_Length,-1,-1,D:\chinadata2017\syst\L51.gdb\BOUA,SHAPE_Length,-1,-1,D:\chinadata2017\syst\L52.gdb\BOUA,SHAPE_Length,-1,-1,D:\chinadata2017\syst\L53.gdb\BOUA,SHAPE_Length,-1,-1,D:\chinadata2017\syst\M45.gdb\BOUA,SHAPE_Length,-1,-1,D:\chinadata2017\syst\M50.gdb\BOUA,SHAPE_Length,-1,-1,D:\chinadata2017\syst\M51.gdb\BOUA,SHAPE_Length,-1,-1,D:\chinadata2017\syst\M52.gdb\BOUA,SHAPE_Length,-1,-1,D:\chinadata2017\syst\M53.gdb\BOUA,SHAPE_Length,-1,-1,D:\chinadata2017\syst\N51.gdb\BOUA,SHAPE_Length,-1,-1,D:\chinadata2017\syst\N52.gdb\BOUA,SHAPE_Length,-1,-1;SHAPE_Area "SHAPE_Area" false true true 8 Double 0 0 ,First,#,D:\chinadata2017\syst\A49.gdb\BOUA,SHAPE_Area,-1,-1,D:\chinadata2017\syst\B49.gdb\BOUA,SHAPE_Area,-1,-1,D:\chinadata2017\syst\B50.gdb\BOUA,SHAPE_Area,-1,-1,D:\chinadata2017\syst\C49.gdb\BOUA,SHAPE_Area,-1,-1,D:\chinadata2017\syst\C50.gdb\BOUA,SHAPE_Area,-1,-1,D:\chinadata2017\syst\D49.gdb\BOUA,SHAPE_Area,-1,-1,D:\chinadata2017\syst\D50.gdb\BOUA,SHAPE_Area,-1,-1,D:\chinadata2017\syst\E48.gdb\BOUA,SHAPE_Area,-1,-1,D:\chinadata2017\syst\E49.gdb\BOUA,SHAPE_Area,-1,-1,D:\chinadata2017\syst\E50.gdb\BOUA,SHAPE_Area,-1,-1,D:\chinadata2017\syst\E51.gdb\BOUA,SHAPE_Area,-1,-1,D:\chinadata2017\syst\F47.gdb\BOUA,SHAPE_Area,-1,-1,D:\chinadata2017\syst\F48.gdb\BOUA,SHAPE_Area,-1,-1,D:\chinadata2017\syst\F49.gdb\BOUA,SHAPE_Area,-1,-1,D:\chinadata2017\syst\F50.gdb\BOUA,SHAPE_Area,-1,-1,D:\chinadata2017\syst\F51.gdb\BOUA,SHAPE_Area,-1,-1,D:\chinadata2017\syst\G45.gdb\BOUA,SHAPE_Area,-1,-1,D:\chinadata2017\syst\G46.gdb\BOUA,SHAPE_Area,-1,-1,D:\chinadata2017\syst\G47.gdb\BOUA,SHAPE_Area,-1,-1,D:\chinadata2017\syst\G48.gdb\BOUA,SHAPE_Area,-1,-1,D:\chinadata2017\syst\G49.gdb\BOUA,SHAPE_Area,-1,-1,D:\chinadata2017\syst\G50.gdb\BOUA,SHAPE_Area,-1,-1,D:\chinadata2017\syst\G51.gdb\BOUA,SHAPE_Area,-1,-1,D:\chinadata2017\syst\G52.gdb\BOUA,SHAPE_Area,-1,-1,D:\chinadata2017\syst\H44.gdb\BOUA,SHAPE_Area,-1,-1,D:\chinadata2017\syst\H45.gdb\BOUA,SHAPE_Area,-1,-1,D:\chinadata2017\syst\H46.gdb\BOUA,SHAPE_Area,-1,-1,D:\chinadata2017\syst\H47.gdb\BOUA,SHAPE_Area,-1,-1,D:\chinadata2017\syst\H48.gdb\BOUA,SHAPE_Area,-1,-1,D:\chinadata2017\syst\H49.gdb\BOUA,SHAPE_Area,-1,-1,D:\chinadata2017\syst\H50.gdb\BOUA,SHAPE_Area,-1,-1,D:\chinadata2017\syst\H51.gdb\BOUA,SHAPE_Area,-1,-1,D:\chinadata2017\syst\H52.gdb\BOUA,SHAPE_Area,-1,-1,D:\chinadata2017\syst\I43.gdb\BOUA,SHAPE_Area,-1,-1,D:\chinadata2017\syst\I44.gdb\BOUA,SHAPE_Area,-1,-1,D:\chinadata2017\syst\I45.gdb\BOUA,SHAPE_Area,-1,-1,D:\chinadata2017\syst\I46.gdb\BOUA,SHAPE_Area,-1,-1,D:\chinadata2017\syst\I47.gdb\BOUA,SHAPE_Area,-1,-1,D:\chinadata2017\syst\I48.gdb\BOUA,SHAPE_Area,-1,-1,D:\chinadata2017\syst\I49.gdb\BOUA,SHAPE_Area,-1,-1,D:\chinadata2017\syst\I50.gdb\BOUA,SHAPE_Area,-1,-1,D:\chinadata2017\syst\I51.gdb\BOUA,SHAPE_Area,-1,-1,D:\chinadata2017\syst\I52.gdb\BOUA,SHAPE_Area,-1,-1,D:\chinadata2017\syst\J43.gdb\BOUA,SHAPE_Area,-1,-1,D:\chinadata2017\syst\J44.gdb\BOUA,SHAPE_Area,-1,-1,D:\chinadata2017\syst\J45.gdb\BOUA,SHAPE_Area,-1,-1,D:\chinadata2017\syst\J46.gdb\BOUA,SHAPE_Area,-1,-1,D:\chinadata2017\syst\J47.gdb\BOUA,SHAPE_Area,-1,-1,D:\chinadata2017\syst\J48.gdb\BOUA,SHAPE_Area,-1,-1,D:\chinadata2017\syst\J49.gdb\BOUA,SHAPE_Area,-1,-1,D:\chinadata2017\syst\J50.gdb\BOUA,SHAPE_Area,-1,-1,D:\chinadata2017\syst\J51.gdb\BOUA,SHAPE_Area,-1,-1,D:\chinadata2017\syst\K43.gdb\BOUA,SHAPE_Area,-1,-1,D:\chinadata2017\syst\K44.gdb\BOUA,SHAPE_Area,-1,-1,D:\chinadata2017\syst\K45.gdb\BOUA,SHAPE_Area,-1,-1,D:\chinadata2017\syst\K46.gdb\BOUA,SHAPE_Area,-1,-1,D:\chinadata2017\syst\K47.gdb\BOUA,SHAPE_Area,-1,-1,D:\chinadata2017\syst\K48.gdb\BOUA,SHAPE_Area,-1,-1,D:\chinadata2017\syst\K49.gdb\BOUA,SHAPE_Area,-1,-1,D:\chinadata2017\syst\K50.gdb\BOUA,SHAPE_Area,-1,-1,D:\chinadata2017\syst\K51.gdb\BOUA,SHAPE_Area,-1,-1,D:\chinadata2017\syst\K52.gdb\BOUA,SHAPE_Area,-1,-1,D:\chinadata2017\syst\L44.gdb\BOUA,SHAPE_Area,-1,-1,D:\chinadata2017\syst\L45.gdb\BOUA,SHAPE_Area,-1,-1,D:\chinadata2017\syst\L46.gdb\BOUA,SHAPE_Area,-1,-1,D:\chinadata2017\syst\L49.gdb\BOUA,SHAPE_Area,-1,-1,D:\chinadata2017\syst\L50.gdb\BOUA,SHAPE_Area,-1,-1,D:\chinadata2017\syst\L51.gdb\BOUA,SHAPE_Area,-1,-1,D:\chinadata2017\syst\L52.gdb\BOUA,SHAPE_Area,-1,-1,D:\chinadata2017\syst\L53.gdb\BOUA,SHAPE_Area,-1,-1,D:\chinadata2017\syst\M45.gdb\BOUA,SHAPE_Area,-1,-1,D:\chinadata2017\syst\M50.gdb\BOUA,SHAPE_Area,-1,-1,D:\chinadata2017\syst\M51.gdb\BOUA,SHAPE_Area,-1,-1,D:\chinadata2017\syst\M52.gdb\BOUA,SHAPE_Area,-1,-1,D:\chinadata2017\syst\M53.gdb\BOUA,SHAPE_Area,-1,-1,D:\chinadata2017\syst\N51.gdb\BOUA,SHAPE_Area,-1,-1,D:\chinadata2017\syst\N52.gdb\BOUA,SHAPE_Area,-1,-1"</Process><Process ToolSource="c:\program files (x86)\arcgis\desktop10.5\ArcToolbox\Toolboxes\Data Management Tools.tbx\Dissolve" Date="20200127" Time="154458">Dissolve BOUA D:\chinadata2017\aaaa\区县市.shp PAC;NAME # MULTI_PART DISSOLVE_LINES</Process><Process ToolSource="c:\program files (x86)\arcgis\desktop10.5\ArcToolbox\Toolboxes\Data Management Tools.tbx\CalculateField" Date="20200127" Time="161350">CalculateField 区县市 省代码 "Int ( [PAC] /1000 )" VB #</Process><Process ToolSource="c:\program files (x86)\arcgis\desktop10.5\ArcToolbox\Toolboxes\Data Management Tools.tbx\CalculateField" Date="20200127" Time="161406">CalculateField 区县市 省代码 "[省代码] *1000" VB #</Process><Process ToolSource="c:\program files (x86)\arcgis\desktop10.5\ArcToolbox\Toolboxes\Data Management Tools.tbx\CalculateField" Date="20200127" Time="163142">CalculateField 区县市 省代码 "Int ( [PAC] /10000  )" VB #</Process><Process ToolSource="c:\program files (x86)\arcgis\desktop10.5\ArcToolbox\Toolboxes\Data Management Tools.tbx\CalculateField" Date="20200127" Time="163155">CalculateField 区县市 省代码 "[省代码] *10000" VB #</Process><Process ToolSource="c:\program files (x86)\arcgis\desktop10.5\ArcToolbox\Toolboxes\Data Management Tools.tbx\CalculateField" Date="20200127" Time="164747">CalculateField 区县市 市代码 "Int ( [PAC] /100  )" VB #</Process><Process ToolSource="c:\program files (x86)\arcgis\desktop10.5\ArcToolbox\Toolboxes\Data Management Tools.tbx\CalculateField" Date="20200127" Time="164803">CalculateField 区县市 市代码 "[市代码] *100
" VB #</Process><Process ToolSource="c:\program files (x86)\arcgis\desktop10.5\ArcToolbox\Toolboxes\Data Management Tools.tbx\CalculateField" Date="20200127" Time="170323">CalculateField 区县市 整理 "[市] 
" VB #</Process><Process ToolSource="c:\program files (x86)\arcgis\desktop10.5\ArcToolbox\Toolboxes\Data Management Tools.tbx\CalculateField" Date="20200127" Time="170446">CalculateField 区县市 整理 [NAME] VB #</Process><Process ToolSource="c:\program files (x86)\arcgis\desktop10.5\ArcToolbox\Toolboxes\Data Management Tools.tbx\CalculateField" Date="20200127" Time="170839">CalculateField 区县市 整理 [NAME] VB #</Process><Process ToolSource="c:\program files (x86)\arcgis\desktop10.5\ArcToolbox\Toolboxes\Data Management Tools.tbx\CalculateField" Date="20200127" Time="171025">CalculateField 区县市 整理 [NAME] VB #</Process><Process ToolSource="c:\program files (x86)\arcgis\desktop10.5\ArcToolbox\Toolboxes\Data Management Tools.tbx\CalculateField" Date="20200127" Time="171102">CalculateField 区县市 整理 [NAME] VB #</Process><Process ToolSource="c:\program files (x86)\arcgis\desktop10.5\ArcToolbox\Toolboxes\Data Management Tools.tbx\CalculateField" Date="20200127" Time="171308">CalculateField 区县市 整理 [省] VB #</Process><Process ToolSource="c:\program files (x86)\arcgis\desktop10.5\ArcToolbox\Toolboxes\Data Management Tools.tbx\CalculateField" Date="20200127" Time="171449">CalculateField 区县市 整理 [NAME] VB #</Process><Process ToolSource="c:\program files (x86)\arcgis\desktop10.5\ArcToolbox\Toolboxes\Data Management Tools.tbx\CalculateField" Date="20200127" Time="183531">CalculateField 区县市 整理 [市] VB #</Process><Process ToolSource="c:\program files (x86)\arcgis\desktop10.5\ArcToolbox\Toolboxes\Data Management Tools.tbx\CalculateField" Date="20200202" Time="174534">CalculateField 区县市 市代码 [省代码] VB #</Process><Process ToolSource="c:\program files (x86)\arcgis\desktop10.5\ArcToolbox\Toolboxes\Data Management Tools.tbx\CalculateField" Date="20200202" Time="174608">CalculateField 区县市 市 "北京市" VB #</Process><Process ToolSource="c:\program files (x86)\arcgis\desktop10.5\ArcToolbox\Toolboxes\Data Management Tools.tbx\CalculateField" Date="20200202" Time="180824">CalculateField 区县市 市代码 [省代码] VB #</Process><Process ToolSource="c:\program files (x86)\arcgis\desktop10.5\ArcToolbox\Toolboxes\Data Management Tools.tbx\CalculateField" Date="20200202" Time="180835">CalculateField 区县市 市 [省] VB #</Process><Process ToolSource="c:\program files (x86)\arcgis\desktop10.5\ArcToolbox\Toolboxes\Data Management Tools.tbx\CalculateField" Date="20200203" Time="175239">CalculateField 区县市 类型 "市辖区" VB #</Process><Process ToolSource="c:\program files (x86)\arcgis\desktop10.5\ArcToolbox\Toolboxes\Data Management Tools.tbx\CalculateField" Date="20200203" Time="175556">CalculateField 区县市 类型 "县" VB #</Process><Process ToolSource="c:\program files (x86)\arcgis\desktop10.5\ArcToolbox\Toolboxes\Data Management Tools.tbx\CalculateField" Date="20200203" Time="175631">CalculateField 区县市 类型 "自治县" VB #</Process><Process ToolSource="c:\program files (x86)\arcgis\desktop10.5\ArcToolbox\Toolboxes\Data Management Tools.tbx\CalculateField" Date="20200203" Time="175716">CalculateField 区县市 类型 "县级市" VB #</Process><Process ToolSource="c:\program files (x86)\arcgis\desktop10.5\ArcToolbox\Toolboxes\Data Management Tools.tbx\CalculateField" Date="20200203" Time="175748">CalculateField 区县市 类型 "旗" VB #</Process><Process ToolSource="c:\program files (x86)\arcgis\desktop10.5\ArcToolbox\Toolboxes\Data Management Tools.tbx\CalculateField" Date="20200203" Time="175805">CalculateField 区县市 类型 "自治旗" VB #</Process><Process ToolSource="c:\program files (x86)\arcgis\desktop10.5\ArcToolbox\Toolboxes\Data Management Tools.tbx\CalculateField" Date="20200204" Time="185827">CalculateField 区县市 市代码 310000 VB #</Process><Process ToolSource="c:\program files (x86)\arcgis\desktop10.5\ArcToolbox\Toolboxes\Data Management Tools.tbx\CalculateField" Date="20200204" Time="185843">CalculateField 区县市 市 "上海市" VB #</Process><Process ToolSource="c:\program files (x86)\arcgis\desktop10.5\ArcToolbox\Toolboxes\Data Management Tools.tbx\Merge" Date="20200205" Time="002931">Merge 区县市;泰州 D:\chinadata2017\aaaa\区县市改.shp "PAC "PAC" true true false 10 Long 0 10 ,First,#,区县市,PAC,-1,-1,泰州,PAC,-1,-1;NAME "NAME" true true false 60 Text 0 0 ,First,#,区县市,NAME,-1,-1,泰州,NAME,-1,-1;省代码 "省代码" true true false 10 Long 0 10 ,First,#,区县市,省代码,-1,-1;省 "省" true true false 50 Text 0 0 ,First,#,区县市,省,-1,-1;市代码 "市代码" true true false 10 Long 0 10 ,First,#,区县市,市代码,-1,-1;市 "市" true true false 50 Text 0 0 ,First,#,区县市,市,-1,-1;类型 "类型" true true false 50 Text 0 0 ,First,#,区县市,类型,-1,-1"</Process><Process ToolSource="c:\program files (x86)\arcgis\desktop10.5\ArcToolbox\Toolboxes\Data Management Tools.tbx\CalculateField" Date="20200205" Time="003132">CalculateField 区县市改 省代码 320000 VB #</Process><Process ToolSource="c:\program files (x86)\arcgis\desktop10.5\ArcToolbox\Toolboxes\Data Management Tools.tbx\CalculateField" Date="20200205" Time="003202">CalculateField 区县市改 省 "江苏省" VB #</Process><Process ToolSource="c:\program files (x86)\arcgis\desktop10.5\ArcToolbox\Toolboxes\Data Management Tools.tbx\CalculateField" Date="20200205" Time="003421">CalculateField 区县市改 市代码 321200 VB #</Process><Process ToolSource="c:\program files (x86)\arcgis\desktop10.5\ArcToolbox\Toolboxes\Data Management Tools.tbx\CalculateField" Date="20200205" Time="003525">CalculateField 区县市改 市 "泰州市" VB #</Process><Process ToolSource="c:\program files (x86)\arcgis\desktop10.5\ArcToolbox\Toolboxes\Data Management Tools.tbx\CalculateField" Date="20200205" Time="005348">CalculateField 区县市改 类型 "市辖区" VB #</Process><Process ToolSource="c:\program files (x86)\arcgis\desktop10.5\ArcToolbox\Toolboxes\Data Management Tools.tbx\CalculateField" Date="20200213" Time="201248">CalculateField 区县市改 市代码 [PAC] VB #</Process><Process ToolSource="c:\program files (x86)\arcgis\desktop10.5\ArcToolbox\Toolboxes\Data Management Tools.tbx\CalculateField" Date="20200213" Time="201302">CalculateField 区县市改 市 [NAME] VB #</Process><Process ToolSource="c:\program files (x86)\arcgis\desktop10.5\ArcToolbox\Toolboxes\Data Management Tools.tbx\CalculateField" Date="20200214" Time="001129">CalculateField 区县市改 类型 "特别行政区" VB #</Process><Process ToolSource="c:\program files (x86)\arcgis\desktop10.5\ArcToolbox\Toolboxes\Data Management Tools.tbx\CalculateField" Date="20200214" Time="231523">CalculateField 区县市改 市代码 [PAC] VB #</Process><Process ToolSource="c:\program files (x86)\arcgis\desktop10.5\ArcToolbox\Toolboxes\Data Management Tools.tbx\CalculateField" Date="20200214" Time="231533">CalculateField 区县市改 市 [NAME] VB #</Process><Process ToolSource="c:\program files (x86)\arcgis\desktop10.5\ArcToolbox\Toolboxes\Data Management Tools.tbx\CalculateField" Date="20200220" Time="003014">CalculateField 区县市改 市代码 540500 VB #</Process><Process ToolSource="c:\program files (x86)\arcgis\desktop10.5\ArcToolbox\Toolboxes\Data Management Tools.tbx\CalculateField" Date="20200220" Time="003045">CalculateField 区县市改 市 "山南市" VB #</Process><Process ToolSource="c:\program files (x86)\arcgis\desktop10.5\ArcToolbox\Toolboxes\Data Management Tools.tbx\CalculateField" Date="20200220" Time="004029">CalculateField 区县市改 市 "重庆市" VB #</Process><Process ToolSource="c:\program files (x86)\arcgis\desktop10.5\ArcToolbox\Toolboxes\Data Management Tools.tbx\CalculateField" Date="20200220" Time="004108">CalculateField 区县市改 市代码 500000 VB #</Process><Process ToolSource="c:\program files (x86)\arcgis\desktop10.5\ArcToolbox\Toolboxes\Data Management Tools.tbx\CalculateField" Date="20200220" Time="005010">CalculateField 区县市改 市 "那曲市" VB #</Process><Process ToolSource="c:\program files (x86)\arcgis\desktop10.5\ArcToolbox\Toolboxes\Data Management Tools.tbx\CalculateField" Date="20200220" Time="005024">CalculateField 区县市改 市代码 540600 VB #</Process><Process ToolSource="c:\program files (x86)\arcgis\desktop10.5\ArcToolbox\Toolboxes\Data Management Tools.tbx\CalculateField" Date="20200220" Time="225836">CalculateField 区县市改 市 [NAME] VB #</Process><Process ToolSource="c:\program files (x86)\arcgis\desktop10.5\ArcToolbox\Toolboxes\Data Management Tools.tbx\CalculateField" Date="20200221" Time="004000">CalculateField 区县市改 市 "双河市" VB #</Process><Process ToolSource="c:\program files (x86)\arcgis\desktop10.5\ArcToolbox\Toolboxes\Data Management Tools.tbx\CalculateField" Date="20200221" Time="005301">CalculateField 区县市改 NAME "双河市" VB #</Process><Process ToolSource="c:\program files (x86)\arcgis\desktop10.5\ArcToolbox\Toolboxes\Data Management Tools.tbx\CalculateField" Date="20200221" Time="005326">CalculateField 区县市改 PAC 659007 VB #</Process><Process ToolSource="c:\program files (x86)\arcgis\desktop10.5\ArcToolbox\Toolboxes\Data Management Tools.tbx\CalculateField" Date="20200221" Time="005335">CalculateField 区县市改 市代码 659007 VB #</Process><Process ToolSource="c:\program files (x86)\arcgis\desktop10.5\ArcToolbox\Toolboxes\Data Management Tools.tbx\CalculateField" Date="20200221" Time="014320">CalculateField 区县市改 NAME "可克达拉市" VB #</Process><Process ToolSource="c:\program files (x86)\arcgis\desktop10.5\ArcToolbox\Toolboxes\Data Management Tools.tbx\CalculateField" Date="20200221" Time="014339">CalculateField 区县市改 类型 "县级市" VB #</Process><Process ToolSource="c:\program files (x86)\arcgis\desktop10.5\ArcToolbox\Toolboxes\Data Management Tools.tbx\CalculateField" Date="20200221" Time="014404">CalculateField 区县市改 PAC 659008 VB #</Process><Process ToolSource="c:\program files (x86)\arcgis\desktop10.5\ArcToolbox\Toolboxes\Data Management Tools.tbx\CalculateField" Date="20200221" Time="014502">CalculateField 区县市改 市代码 659008 VB #</Process><Process ToolSource="c:\program files (x86)\arcgis\desktop10.5\ArcToolbox\Toolboxes\Data Management Tools.tbx\CalculateField" Date="20200221" Time="022919">CalculateField 区县市改 NAME "昆玉市" VB #</Process><Process ToolSource="c:\program files (x86)\arcgis\desktop10.5\ArcToolbox\Toolboxes\Data Management Tools.tbx\CalculateField" Date="20200221" Time="022956">CalculateField 区县市改 类型 "县级市" VB #</Process><Process ToolSource="c:\program files (x86)\arcgis\desktop10.5\ArcToolbox\Toolboxes\Data Management Tools.tbx\CalculateField" Date="20200221" Time="023021">CalculateField 区县市改 PAC 659009 VB #</Process><Process ToolSource="c:\program files (x86)\arcgis\desktop10.5\ArcToolbox\Toolboxes\Data Management Tools.tbx\CalculateField" Date="20200221" Time="023043">CalculateField 区县市改 市代码 659009 VB #</Process><Process ToolSource="c:\program files (x86)\arcgis\desktop10.5\ArcToolbox\Toolboxes\Data Management Tools.tbx\CalculateField" Date="20200221" Time="024859">CalculateField 区县市改 NAME "胡杨河市" VB #</Process><Process ToolSource="c:\program files (x86)\arcgis\desktop10.5\ArcToolbox\Toolboxes\Data Management Tools.tbx\CalculateField" Date="20200221" Time="024939">CalculateField 区县市改 类型 "县级市" VB #</Process><Process ToolSource="c:\program files (x86)\arcgis\desktop10.5\ArcToolbox\Toolboxes\Data Management Tools.tbx\CalculateField" Date="20200221" Time="025004">CalculateField 区县市改 PAC 659010 VB #</Process><Process ToolSource="c:\program files (x86)\arcgis\desktop10.5\ArcToolbox\Toolboxes\Data Management Tools.tbx\CalculateField" Date="20200221" Time="025016">CalculateField 区县市改 市代码 659010 VB #</Process><Process ToolSource="c:\program files (x86)\arcgis\desktop10.5\ArcToolbox\Toolboxes\Data Management Tools.tbx\CalculateField" Date="20200221" Time="160649">CalculateField 区县市改 市 "台北市" VB #</Process><Process ToolSource="c:\program files (x86)\arcgis\desktop10.5\ArcToolbox\Toolboxes\Data Management Tools.tbx\CalculateField" Date="20200221" Time="181704">CalculateField 区县市改 类型 "县" VB #</Process><Process ToolSource="c:\program files (x86)\arcgis\desktop10.5\ArcToolbox\Toolboxes\Data Management Tools.tbx\CalculateField" Date="20200221" Time="181739">CalculateField 区县市改 NAME "丰林县" VB #</Process><Process ToolSource="c:\program files (x86)\arcgis\desktop10.5\ArcToolbox\Toolboxes\Data Management Tools.tbx\CalculateField" Date="20200221" Time="181804">CalculateField 区县市改 PAC 230724 VB #</Process><Process ToolSource="c:\program files (x86)\arcgis\desktop10.5\ArcToolbox\Toolboxes\Data Management Tools.tbx\CalculateField" Date="20200221" Time="182102">CalculateField 区县市改 NAME "伊美区" VB #</Process><Process ToolSource="c:\program files (x86)\arcgis\desktop10.5\ArcToolbox\Toolboxes\Data Management Tools.tbx\CalculateField" Date="20200221" Time="182122">CalculateField 区县市改 PAC 230717 VB #</Process><Process ToolSource="c:\program files (x86)\arcgis\desktop10.5\ArcToolbox\Toolboxes\Data Management Tools.tbx\CalculateField" Date="20200221" Time="182240">CalculateField 区县市改 PAC 230751 VB #</Process><Process ToolSource="c:\program files (x86)\arcgis\desktop10.5\ArcToolbox\Toolboxes\Data Management Tools.tbx\CalculateField" Date="20200221" Time="182319">CalculateField 区县市改 NAME "金林区" VB #</Process><Process ToolSource="c:\program files (x86)\arcgis\desktop10.5\ArcToolbox\Toolboxes\Data Management Tools.tbx\CalculateField" Date="20200221" Time="214843">CalculateField 区县市改 市代码 340700 VB #</Process><Process ToolSource="c:\program files (x86)\arcgis\desktop10.5\ArcToolbox\Toolboxes\Data Management Tools.tbx\CalculateField" Date="20200221" Time="215312">CalculateField 区县市改 市代码 340400 VB #</Process><Process ToolSource="c:\program files (x86)\arcgis\desktop10.5\ArcToolbox\Toolboxes\Data Management Tools.tbx\CalculateField" Date="20200224" Time="173829">CalculateField 区县市改 类型 "地级市" VB #</Process><Process ToolSource="c:\program files (x86)\arcgis\desktop10.5\ArcToolbox\Toolboxes\Data Management Tools.tbx\Dissolve" Date="20200224" Time="201702">Dissolve 区县市改 D:\chinadata2017\aaaa\区县市融合.shp PAC;NAME;省代码;省;市代码;市;类型 # MULTI_PART DISSOLVE_LINES</Process><Process ToolSource="c:\program files (x86)\arcgis\desktop10.5\ArcToolbox\Toolboxes\Data Management Tools.tbx\CalculateField" Date="20200224" Time="204824">CalculateField 区县市融合 类型 "不统计" VB #</Process><Process ToolSource="c:\program files (x86)\arcgis\desktop10.5\ArcToolbox\Toolboxes\Data Management Tools.tbx\Merge" Date="20200226" Time="220059">Merge 未统计;三沙市;统计市县2 D:\chinadata2017\aaaa\统计市县3.shp "PAC "PAC" true true false 10 Long 0 10 ,First,#,未统计,PAC,-1,-1,统计市县2,PAC,-1,-1;NAME "NAME" true true false 60 Text 0 0 ,First,#,未统计,NAME,-1,-1,统计市县2,NAME,-1,-1;省代码 "省代码" true true false 10 Long 0 10 ,First,#,未统计,省代码,-1,-1,统计市县2,省代码,-1,-1;省 "省" true true false 50 Text 0 0 ,First,#,未统计,省,-1,-1,统计市县2,省,-1,-1;市代码 "市代码" true true false 10 Long 0 10 ,First,#,未统计,市代码,-1,-1,统计市县2,市代码,-1,-1;市 "市" true true false 50 Text 0 0 ,First,#,未统计,市,-1,-1,统计市县2,市,-1,-1;类型 "类型" true true false 50 Text 0 0 ,First,#,未统计,类型,-1,-1,统计市县2,类型,-1,-1;province "province" true true false 254 Text 0 0 ,First,#,三沙市,province,-1,-1;city "city" true true false 254 Text 0 0 ,First,#,三沙市,city,-1,-1;district "district" true true false 254 Text 0 0 ,First,#,三沙市,district,-1,-1;town "town" true true false 254 Text 0 0 ,First,#,三沙市,town,-1,-1;poptotal "poptotal" true true false 19 Double 0 0 ,First,#,三沙市,poptotal,-1,-1;area "area" true true false 19 Double 0 0 ,First,#,三沙市,area,-1,-1;pop_densit "pop_densit" true true false 19 Double 0 0 ,First,#,三沙市,pop_densit,-1,-1;面积 "面积" true true false 19 Double 0 0 ,First,#,三沙市,面积,-1,-1"</Process><Process ToolSource="c:\program files (x86)\arcgis\desktop10.5\ArcToolbox\Toolboxes\Data Management Tools.tbx\CalculateField" Date="20200226" Time="220212">CalculateField 统计市县3 NAME "三沙市" VB #</Process><Process ToolSource="c:\program files (x86)\arcgis\desktop10.5\ArcToolbox\Toolboxes\Data Management Tools.tbx\CalculateField" Date="20200226" Time="220319">CalculateField 统计市县3 市 "三沙市" VB #</Process><Process ToolSource="c:\program files (x86)\arcgis\desktop10.5\ArcToolbox\Toolboxes\Data Management Tools.tbx\Dissolve" Date="20200226" Time="220914">Dissolve 统计市县3 D:\chinadata2017\aaaa\统计市县4.shp PAC;NAME;省代码;省;市代码;市;类型 # MULTI_PART DISSOLVE_LINES</Process><Process ToolSource="c:\program files (x86)\arcgis\desktop10.5\ArcToolbox\Toolboxes\Data Management Tools.tbx\MultipartToSinglepart" Date="20200227" Time="160633">MultipartToSinglepart 温州 D:\chinadata2017\aaaa\温州拆分.shp</Process><Process ToolSource="c:\program files (x86)\arcgis\desktop10.5\ArcToolbox\Toolboxes\Data Management Tools.tbx\CalculateField" Date="20200227" Time="161709">CalculateField 温州裁出来的小岛 类型 "县" VB #</Process><Process ToolSource="c:\program files (x86)\arcgis\desktop10.5\ArcToolbox\Toolboxes\Data Management Tools.tbx\CalculateField" Date="20200227" Time="161725">CalculateField 温州裁出来的小岛 NAME "苍南县" VB #</Process><Process ToolSource="c:\program files (x86)\arcgis\desktop10.5\ArcToolbox\Toolboxes\Data Management Tools.tbx\CalculateField" Date="20200227" Time="161740">CalculateField 温州裁出来的小岛 PAC 330327 VB #</Process><Process ToolSource="c:\program files (x86)\arcgis\desktop10.5\ArcToolbox\Toolboxes\Data Management Tools.tbx\Merge" Date="20200227" Time="162437">Merge 温州裁出来的小岛;统计市县4 D:\chinadata2017\aaaa\统计市县5.shp "PAC "PAC" true true false 10 Long 0 10 ,First,#,温州裁出来的小岛,PAC,-1,-1,统计市县4,PAC,-1,-1;NAME "NAME" true true false 60 Text 0 0 ,First,#,温州裁出来的小岛,NAME,-1,-1,统计市县4,NAME,-1,-1;省代码 "省代码" true true false 10 Long 0 10 ,First,#,温州裁出来的小岛,省代码,-1,-1,统计市县4,省代码,-1,-1;省 "省" true true false 50 Text 0 0 ,First,#,温州裁出来的小岛,省,-1,-1,统计市县4,省,-1,-1;市代码 "市代码" true true false 10 Long 0 10 ,First,#,温州裁出来的小岛,市代码,-1,-1,统计市县4,市代码,-1,-1;市 "市" true true false 50 Text 0 0 ,First,#,温州裁出来的小岛,市,-1,-1,统计市县4,市,-1,-1;类型 "类型" true true false 50 Text 0 0 ,First,#,温州裁出来的小岛,类型,-1,-1,统计市县4,类型,-1,-1;ORIG_FID "ORIG_FID" true true false 10 Long 0 10 ,First,#,温州裁出来的小岛,ORIG_FID,-1,-1"</Process><Process ToolSource="c:\program files (x86)\arcgis\desktop10.5\ArcToolbox\Toolboxes\Data Management Tools.tbx\Dissolve" Date="20200227" Time="225507">Dissolve D:\chinadata2017\aaaa\统计市县5.shp D:\chinadata2017\aaaa\统计市县7.shp PAC;NAME;省代码;省;市代码;市;类型 # MULTI_PART DISSOLVE_LINES</Process><Process ToolSource="c:\program files (x86)\arcgis\desktop10.5\ArcToolbox\Toolboxes\Data Management Tools.tbx\MultipartToSinglepart" Date="20200227" Time="232555">MultipartToSinglepart 统计市县7 D:\chinadata2017\aaaa\昆玉市.shp</Process><Process ToolSource="c:\program files (x86)\arcgis\desktop10.5\ArcToolbox\Toolboxes\Data Management Tools.tbx\Merge" Date="20200227" Time="234712">Merge 昆玉三兄弟;统计市县7 D:\chinadata2017\aaaa\统计市县8.shp "PAC "PAC" true true false 10 Long 0 10 ,First,#,昆玉三兄弟,PAC,-1,-1,统计市县7,PAC,-1,-1;NAME "NAME" true true false 60 Text 0 0 ,First,#,昆玉三兄弟,NAME,-1,-1,统计市县7,NAME,-1,-1;省代码 "省代码" true true false 10 Long 0 10 ,First,#,昆玉三兄弟,省代码,-1,-1,统计市县7,省代码,-1,-1;省 "省" true true false 50 Text 0 0 ,First,#,昆玉三兄弟,省,-1,-1,统计市县7,省,-1,-1;市代码 "市代码" true true false 10 Long 0 10 ,First,#,昆玉三兄弟,市代码,-1,-1,统计市县7,市代码,-1,-1;市 "市" true true false 50 Text 0 0 ,First,#,昆玉三兄弟,市,-1,-1,统计市县7,市,-1,-1;类型 "类型" true true false 50 Text 0 0 ,First,#,昆玉三兄弟,类型,-1,-1,统计市县7,类型,-1,-1;ORIG_FID "ORIG_FID" true true false 10 Long 0 10 ,First,#,昆玉三兄弟,ORIG_FID,-1,-1"</Process><Process ToolSource="c:\program files (x86)\arcgis\desktop10.5\ArcToolbox\Toolboxes\Data Management Tools.tbx\Dissolve" Date="20200227" Time="234744">Dissolve 统计市县8 D:\chinadata2017\aaaa\统计市县9.shp PAC;NAME;省代码;省;市代码;市;类型 # MULTI_PART DISSOLVE_LINES</Process><Process ToolSource="c:\program files (x86)\arcgis\desktop10.5\ArcToolbox\Toolboxes\Data Management Tools.tbx\Dissolve" Date="20200227" Time="234841">Dissolve 统计市县9 D:\chinadata2017\aaaa\地市融合.shp 省代码;省;市代码;市 # MULTI_PART DISSOLVE_LINES</Process><Process ToolSource="c:\program files (x86)\arcgis\desktop10.5\ArcToolbox\Toolboxes\Data Management Tools.tbx\RepairGeometry" Date="20200228" Time="001729">RepairGeometry 地市融合 DELETE_NULL</Process><Process ToolSource="c:\program files (x86)\arcgis\desktop10.5\ArcToolbox\Toolboxes\Data Management Tools.tbx\CalculateField" Date="20200228" Time="002327">CalculateField 地市融合 类型 "不统计" VB #</Process><Process ToolSource="c:\program files (x86)\arcgis\desktop10.5\ArcToolbox\Toolboxes\Data Management Tools.tbx\CalculateField" Date="20200228" Time="012023">CalculateField 地市融合 类型 "自治州" VB #</Process><Process ToolSource="c:\program files (x86)\arcgis\desktop10.5\ArcToolbox\Toolboxes\Data Management Tools.tbx\CalculateField" Date="20200228" Time="012053">CalculateField 地市融合 类型 "盟" VB #</Process><Process ToolSource="c:\program files (x86)\arcgis\desktop10.5\ArcToolbox\Toolboxes\Data Management Tools.tbx\CalculateField" Date="20200228" Time="012149">CalculateField 地市融合 类型 "地区" VB #</Process><Process ToolSource="c:\program files (x86)\arcgis\desktop10.5\ArcToolbox\Toolboxes\Data Management Tools.tbx\CalculateField" Date="20200228" Time="012256">CalculateField 地市融合 类型 "地级市" VB #</Process><Process ToolSource="c:\program files (x86)\arcgis\desktop10.5\ArcToolbox\Toolboxes\Data Management Tools.tbx\Dissolve" Date="20200228" Time="013414">Dissolve 地市融合 D:\chinadata2017\aaaa\地市融合2.shp 省代码;省;市代码;市;类型 # MULTI_PART DISSOLVE_LINES</Process><Process ToolSource="c:\program files (x86)\arcgis\desktop10.5\ArcToolbox\Toolboxes\Data Management Tools.tbx\Integrate" Date="20200228" Time="142200">Integrate "地市融合整合 #" "4 Meters"</Process></lineage><itemProps><itemLocation><linkage Sync="TRUE">file://\\MSI\D$\chinadata2017\区划\地市融合整合</linkage><protocol Sync="TRUE">Local Area Network</protocol></itemLocation><itemName Sync="TRUE">地市融合2</itemName><imsContentType Sync="TRUE">002</imsContentType><itemSize Sync="TRUE">0.000</itemSize></itemProps><coordRef><type Sync="TRUE">Geographic</type><geogcsn Sync="TRUE">CGCS_2000</geogcsn><csUnits Sync="TRUE">Angular Unit: Degree (0.017453)</csUnits><peXml Sync="TRUE">&lt;GeographicCoordinateSystem xsi:type='typens:GeographicCoordinateSystem' xmlns:xsi='http://www.w3.org/2001/XMLSchema-instance' xmlns:xs='http://www.w3.org/2001/XMLSchema' xmlns:typens='http://www.esri.com/schemas/ArcGIS/10.5'&gt;&lt;WKT&gt;GEOGCS[&amp;quot;CGCS_2000&amp;quot;,DATUM[&amp;quot;D_2000&amp;quot;,SPHEROID[&amp;quot;S_2000&amp;quot;,6378137.0,298.2572221010041]],PRIMEM[&amp;quot;Greenwich&amp;quot;,0.0],UNIT[&amp;quot;Degree&amp;quot;,0.0174532925199433]]&lt;/WKT&gt;&lt;XOrigin&gt;-400&lt;/XOrigin&gt;&lt;YOrigin&gt;-400&lt;/YOrigin&gt;&lt;XYScale&gt;11258999068426.238&lt;/XYScale&gt;&lt;ZOrigin&gt;-100000&lt;/ZOrigin&gt;&lt;ZScale&gt;10000&lt;/ZScale&gt;&lt;MOrigin&gt;-100000&lt;/MOrigin&gt;&lt;MScale&gt;10000&lt;/MScale&gt;&lt;XYTolerance&gt;8.9831528411952133e-009&lt;/XYTolerance&gt;&lt;ZTolerance&gt;0.001&lt;/ZTolerance&gt;&lt;MTolerance&gt;0.001&lt;/MTolerance&gt;&lt;HighPrecision&gt;true&lt;/HighPrecision&gt;&lt;LeftLongitude&gt;-180&lt;/LeftLongitude&gt;&lt;/GeographicCoordinateSystem&gt;</peXml></coordRef><copyHistory><copy source="D:\chinadata2017\aaaa\地市融合整合" dest="\\MSI\D$\chinadata2017\区划\地市融合整合" date="20200228" time="14410700"></copy></copyHistory></DataProperties><SyncDate>20200228</SyncDate><SyncTime>01340800</SyncTime><ModDate>20200228</ModDate><ModTime>01340800</ModTime><ArcGISFormat>1.0</ArcGISFormat></Esri><idinfo><native Sync="TRUE">Microsoft Windows Vista Version 6.1 (Build 7600) ; ESRI ArcCatalog 9.3.1.4000</native><descript><langdata Sync="TRUE">zh</langdata><abstract>REQUIRED: A brief narrative summary of the data set.</abstract><purpose>REQUIRED: A summary of the intentions with which the data set was developed.</purpose></descript><citation><citeinfo><origin>REQUIRED: The name of an organization or individual that developed the data set.</origin><pubdate>REQUIRED: The date when the data set is published or otherwise made available for release.</pubdate><title Sync="TRUE">BOUA</title><ftname Sync="TRUE">BOUA</ftname><geoform Sync="TRUE">vector digital data</geoform><onlink Sync="TRUE">\\DELL-PC\C$\Users\dell\Desktop\ljw\增量模板2014.gdb</onlink></citeinfo></citation><timeperd><current>REQUIRED: The basis on which the time period of content information is determined.</current><timeinfo><sngdate><caldate>REQUIRED: The year (and optionally month, or month and day) for which the data set corresponds to the ground.</caldate></sngdate></timeinfo></timeperd><status><progress>REQUIRED: The state of the data set.</progress><update>REQUIRED: The frequency with which changes and additions are made to the data set after the initial data set is completed.</update></status><spdom><bounding><westbc Sync="TRUE">REQUIRED: Western-most coordinate of the limit of coverage expressed in longitude.</westbc><eastbc Sync="TRUE">REQUIRED: Eastern-most coordinate of the limit of coverage expressed in longitude.</eastbc><northbc Sync="TRUE">REQUIRED: Northern-most coordinate of the limit of coverage expressed in latitude.</northbc><southbc Sync="TRUE">REQUIRED: Southern-most coordinate of the limit of coverage expressed in latitude.</southbc></bounding></spdom><keywords><theme><themekt>REQUIRED: Reference to a formally registered thesaurus or a similar authoritative source of theme keywords.</themekt><themekey>REQUIRED: Common-use word or phrase used to describe the subject of the data set.</themekey></theme></keywords><accconst>REQUIRED: Restrictions and legal prerequisites for accessing the data set.</accconst><useconst>REQUIRED: Restrictions and legal prerequisites for using the data set after access is granted.</useconst><natvform Sync="TRUE">File Geodatabase Feature Class</natvform></idinfo><dataIdInfo><envirDesc Sync="TRUE"> Version 6.2 (Build 9200) ; Esri ArcGIS 10.5.0.6491</envirDesc><dataLang><languageCode Sync="TRUE" value="zho"></languageCode><countryCode value="CHN" Sync="TRUE"></countryCode></dataLang><idCitation><resTitle Sync="TRUE">地市融合2</resTitle><presForm><PresFormCd value="005" Sync="TRUE"></PresFormCd></presForm></idCitation><spatRpType><SpatRepTypCd value="001" Sync="TRUE"></SpatRepTypCd></spatRpType></dataIdInfo><metainfo><langmeta Sync="TRUE">zh</langmeta><metstdn Sync="TRUE">FGDC Content Standards for Digital Geospatial Metadata</metstdn><metstdv Sync="TRUE">FGDC-STD-001-1998</metstdv><mettc Sync="TRUE">local time</mettc><metc><cntinfo><cntorgp><cntper>REQUIRED: The person responsible for the metadata information.</cntper><cntorg>REQUIRED: The organization responsible for the metadata information.</cntorg></cntorgp><cntaddr><addrtype>REQUIRED: The mailing and/or physical address for the organization or individual.</addrtype><city>REQUIRED: The city of the address.</city><state>REQUIRED: The state or province of the address.</state><postal>REQUIRED: The ZIP or other postal code of the address.</postal></cntaddr><cntvoice>REQUIRED: The telephone number by which individuals can speak to the organization or individual.</cntvoice></cntinfo></metc><metd Sync="TRUE">20140118</metd></metainfo><mdLang><languageCode Sync="TRUE" value="zho"></languageCode><countryCode value="CHN" Sync="TRUE"></countryCode></mdLang><mdStanName Sync="TRUE">ISO 19115 Geographic Information - Metadata</mdStanName><mdStanVer Sync="TRUE">DIS_ESRI1.0</mdStanVer><mdChar><CharSetCd Sync="TRUE" value="004"></CharSetCd></mdChar><mdHrLv><ScopeCd Sync="TRUE" value="005"></ScopeCd></mdHrLv><mdHrLvName Sync="TRUE">dataset</mdHrLvName><distinfo><resdesc Sync="TRUE">Downloadable Data</resdesc></distinfo><distInfo><distributor><distorTran><onLineSrc><orDesc Sync="TRUE">002</orDesc><linkage Sync="TRUE">file://\\DELL-PC\C$\Users\dell\Desktop\ljw\增量模板2014.gdb</linkage><protocol Sync="TRUE">Local Area Network</protocol></onLineSrc></distorTran><distorFormat><formatName Sync="TRUE">File Geodatabase Feature Class</formatName></distorFormat></distributor><distFormat><formatName Sync="TRUE">Shapefile</formatName></distFormat><distTranOps><transSize Sync="TRUE">0.000</transSize></distTranOps></distInfo><spdoinfo><direct Sync="TRUE">Vector</direct><ptvctinf><esriterm Name="地市融合2"><efeatyp Sync="TRUE">Simple</efeatyp><efeageom code="4" Sync="TRUE"></efeageom><esritopo Sync="TRUE">FALSE</esritopo><efeacnt Sync="TRUE">0</efeacnt><spindex Sync="TRUE">FALSE</spindex><linrefer Sync="TRUE">FALSE</linrefer></esriterm></ptvctinf></spdoinfo><spref><horizsys><cordsysn><geogcsn Sync="TRUE">CGCS_2000</geogcsn></cordsysn><geograph><geogunit Sync="TRUE">Decimal degrees</geogunit><latres Sync="TRUE">0.000000</latres><longres Sync="TRUE">0.000000</longres></geograph><geodetic><horizdn Sync="TRUE">D_2000</horizdn><ellips Sync="TRUE">S_2000</ellips><semiaxis Sync="TRUE">6378137.000000</semiaxis><denflat Sync="TRUE">298.257222</denflat></geodetic></horizsys><vertdef><altsys><altenc Sync="TRUE">Explicit elevation coordinate included with horizontal coordinates</altenc><altres Sync="TRUE">0.000010</altres></altsys></vertdef></spref><refSysInfo><RefSystem><refSysID><identCode Sync="TRUE" code="0">CGCS_2000</identCode></refSysID></RefSystem></refSysInfo><spatRepInfo><VectSpatRep><geometObjs Name="地市融合2"><geoObjTyp><GeoObjTypCd value="002" Sync="TRUE"></GeoObjTypCd></geoObjTyp><geoObjCnt Sync="TRUE">0</geoObjCnt></geometObjs><topLvl><TopoLevCd value="001" Sync="TRUE"></TopoLevCd></topLvl></VectSpatRep></spatRepInfo><eainfo><detailed Name="地市融合2"><enttyp><enttypl Sync="TRUE">地市融合2</enttypl><enttypt Sync="TRUE">Feature Class</enttypt><enttypc Sync="TRUE">0</enttypc></enttyp><attr><attrlabl Sync="TRUE">FID</attrlabl><attalias Sync="TRUE">FID</attalias><attrtype Sync="TRUE">OID</attrtype><attwidth Sync="TRUE">4</attwidth><atprecis Sync="TRUE">0</atprecis><attscale Sync="TRUE">0</attscale><attrdef Sync="TRUE">Internal feature number.</attrdef><attrdefs Sync="TRUE">Esri</attrdefs><attrdomv><udom Sync="TRUE">Sequential unique whole numbers that are automatically generated.</udom></attrdomv></attr><attr><attrlabl Sync="TRUE">SHAPE</attrlabl><attalias Sync="TRUE">Shape</attalias><attrtype Sync="TRUE">Geometry</attrtype><attwidth Sync="TRUE">0</attwidth><atprecis Sync="TRUE">0</atprecis><attscale Sync="TRUE">0</attscale><attrdef Sync="TRUE">Feature geometry.</attrdef><attrdefs Sync="TRUE">ESRI</attrdefs><attrdomv><udom Sync="TRUE">Coordinates defining the features.</udom></attrdomv></attr><attr><attrlabl Sync="TRUE">省代码</attrlabl><attalias Sync="TRUE">省代码</attalias><attrtype Sync="TRUE">Integer</attrtype><attwidth Sync="TRUE">10</attwidth><atprecis Sync="TRUE">10</atprecis><attscale Sync="TRUE">0</attscale></attr><attr><attrlabl Sync="TRUE">省</attrlabl><attalias Sync="TRUE">省</attalias><attrtype Sync="TRUE">String</attrtype><attwidth Sync="TRUE">50</attwidth><atprecis Sync="TRUE">0</atprecis><attscale Sync="TRUE">0</attscale></attr><attr><attrlabl Sync="TRUE">市代码</attrlabl><attalias Sync="TRUE">市代码</attalias><attrtype Sync="TRUE">Integer</attrtype><attwidth Sync="TRUE">10</attwidth><atprecis Sync="TRUE">10</atprecis><attscale Sync="TRUE">0</attscale></attr><attr><attrlabl Sync="TRUE">市</attrlabl><attalias Sync="TRUE">市</attalias><attrtype Sync="TRUE">String</attrtype><attwidth Sync="TRUE">50</attwidth><atprecis Sync="TRUE">0</atprecis><attscale Sync="TRUE">0</attscale></attr><attr><attrlabl Sync="TRUE">类型</attrlabl><attalias Sync="TRUE">类型</attalias><attrtype Sync="TRUE">String</attrtype><attwidth Sync="TRUE">50</attwidth><atprecis Sync="TRUE">0</atprecis><attscale Sync="TRUE">0</attscale></attr></detailed></eainfo><mdDateSt Sync="TRUE">20200228</mdDateSt></metadata>
