# Supplementary material for: Current status and influential factors for family health management during quarantine: A latent category analysis
Source: PLoS One. 2022 Apr 21;17(4):e0265406. doi: 10.1371/journal.pone.0265406 (PMC9022814; doi:10.1371/journal.pone.0265406)
Supplement: S1 Data — (ZIP) [file pone.0265406.s001.zip › Raw data/20210614finishdata.xlsx]

## Sheet: Sheet1
	省	市	resident	age	weight	height	gender	education	marriage	professional	income	czMI	syMI	diagnose	sqHOSPITAL	online_study	sqfs_14_1	sqfs_14_2	sqfs_14_3	sqfs_14_4	sqfs_14_5	Family_food	xdfs_16_1	xdfs_16_2	xdfs_16_3	xdfs_16_4	xdfs_16_5	xdfs_16_6	xdfs_16_7	xdkj	xdyq	xdy	xdM	jtkj_22_1	jtkj_22_2	jtkj_22_3	jtkj_22_4	jtkj_22_5	jtkj_22_6	jtkj_22_7	jtkjR	jtkj_24_1	jtkj_24_2	jtkj_24_3	jtkj_24_4	jtkj_24_5	jtkj_24_6	jtkj_24_7	jtkjRN
1	湖北	武汉	1	47	53	158	1	1	2	4	1	1	0	1	1	0	0	1	0	1	0	2	1	0	1	0	0	0	0	1	0	1	2	1	0	1	0	0	0	0	1	1	0	1	0	0	0	1	2
2	江西	抚州	1	42	58	152	1	1	2	10	1	1	0	3	1	1	0	0	0	1	0	2	1	0	0	0	0	0	0	0	0	1	2	1	1	1	0	0	0	0	0	-3	-3	-3	-3	-3	-3	-3	2
3	江西	抚州	0	48	60	150	1	1	2	10	1	1	0	2	1	1	0	1	0	1	0	2	1	1	1	1	1	0	0	0	0	1	1	1	1	1	0	0	0	0	0	-3	-3	-3	-3	-3	-3	-3	3
4	河南	信阳	0	50	61	167	0	1	2	6	2	1	0	2	1	1	1	0	0	0	0	2	0	0	0	0	0	1	0	0	0	0	2	1	1	1	0	0	0	0	0	-3	-3	-3	-3	-3	-3	-3	4
5	湖北	襄阳	1	42	63	168	1	1	2	5	4	1	1	2	1	1	1	1	0	1	0	4	1	0	1	0	1	0	0	1	1	1	1	1	1	1	0	0	1	0	1	1	0	0	0	0	1	0	2
6	河南	郑州	1	50	70	175	0	1	2	6	2	1	0	2	1	0	0	0	0	1	0	2	0	0	0	0	1	0	0	1	1	1	1	0	0	1	0	0	0	0	0	-3	-3	-3	-3	-3	-3	-3	2
7	河南	信阳	0	49	75	173	0	1	2	7	1	1	0	2	0	0	1	0	0	1	0	3	1	0	1	0	0	1	0	0	0	0	2	1	1	1	0	0	0	0	0	-3	-3	-3	-3	-3	-3	-3	4
8	河南	郑州	1	41	49	160	1	2	2	2	2	1	1	3	1	1	0	0	0	1	0	4	1	0	0	0	0	0	0	0	0	1	1	1	1	1	0	0	1	0	0	-3	-3	-3	-3	-3	-3	-3	2
9	湖北	武汉	0	41	50	157	1	2	2	8	2	1	1	1	1	1	1	0	0	1	0	2	1	1	0	0	0	0	0	0	0	1	1	0	1	1	0	0	1	0	0	-3	-3	-3	-3	-3	-3	-3	4
10	湖北	武汉	1	28	50	160	1	2	2	12	2	1	0	2	1	1	1	1	0	1	0	2	1	0	0	0	0	0	0	1	0	1	2	1	1	1	0	0	0	0	0	-3	-3	-3	-3	-3	-3	-3	4
11	河南	南阳	0	20	52	163	1	2	1	2	2	1	0	2	1	1	1	1	1	1	0	2	1	1	1	1	1	0	0	1	0	1	1	1	1	1	0	0	1	0	0	-3	-3	-3	-3	-3	-3	-3	1
12	河南	南阳	0	39	53	162	1	2	2	2	2	1	1	2	1	1	0	1	0	1	0	1	1	0	0	1	0	0	0	1	0	1	1	1	1	1	0	1	1	0	0	-3	-3	-3	-3	-3	-3	-3	2
13	湖北	武汉	1	52	54	164	1	2	2	2	2	1	0	1	1	1	0	0	0	1	0	2	1	1	1	1	0	0	0	1	0	1	1	1	1	1	0	0	0	0	1	0	0	1	0	0	0	0	2
14	湖北	武汉	1	44	55	157	1	2	2	2	2	1	0	1	1	1	0	1	1	1	0	1	1	1	1	0	1	0	0	1	0	1	1	1	1	1	0	0	1	0	0	-3	-3	-3	-3	-3	-3	-3	4
15	湖北	武汉	1	44	55	158	1	2	2	2	2	0	0	1	1	1	1	1	1	1	0	2	1	1	1	1	1	0	0	0	0	1	1	1	1	1	0	0	1	0	0	-3	-3	-3	-3	-3	-3	-3	2
16	河南	南阳	1	30	55	168	0	2	2	2	2	1	1	2	1	0	1	0	0	0	0	2	1	1	0	0	0	0	0	1	0	1	1	1	1	1	0	0	0	0	0	-3	-3	-3	-3	-3	-3	-3	1
17	河南	郑州	0	47	56	162	1	2	2	4	2	1	1	2	1	1	1	1	1	1	1	2	1	1	1	1	1	1	0	1	0	0	1	1	1	1	1	0	1	0	1	0	0	0	0	0	0	1	3
18	湖北	武汉	1	42	57	158	1	2	2	10	3	1	0	2	1	1	1	0	0	1	0	3	1	0	0	0	0	0	0	0	0	1	1	0	0	1	0	0	0	0	0	-3	-3	-3	-3	-3	-3	-3	4
19	河南	郑州	0	40	58	158	1	2	2	2	3	1	0	2	1	1	0	1	1	1	0	2	1	1	1	1	1	0	0	0	1	1	1	0	1	1	0	0	0	0	0	-3	-3	-3	-3	-3	-3	-3	4
20	河南	郑州	0	47	58	164	1	2	2	2	2	1	0	2	1	0	1	1	0	1	0	1	1	1	0	0	1	0	0	0	0	1	2	1	1	1	0	0	0	0	0	-3	-3	-3	-3	-3	-3	-3	2
21	湖北	武汉	1	43	59	150	1	2	2	2	2	0	0	2	1	1	1	1	1	1	0	2	1	1	1	0	1	0	0	0	0	1	2	1	1	1	0	0	0	0	0	-3	-3	-3	-3	-3	-3	-3	2
22	河南	郑州	0	48	60	158	1	2	2	6	1	1	0	2	1	0	0	1	0	0	0	1	1	1	1	0	1	0	0	1	1	1	1	1	1	1	0	0	1	0	0	-3	-3	-3	-3	-3	-3	-3	1
23	河南	南阳	0	40	60	158	1	2	2	2	1	1	0	2	1	1	1	1	1	1	0	3	1	1	0	0	0	0	0	0	0	1	2	1	1	1	0	0	1	1	0	-3	-3	-3	-3	-3	-3	-3	4
24	河南	信阳	1	41	60	160	1	2	2	2	2	1	0	2	1	1	1	1	1	1	0	1	1	1	1	1	1	0	0	1	1	1	1	1	1	1	0	0	1	0	1	0	0	0	0	1	1	0	1
25	河南	南阳	0	39	60	165	1	2	2	2	2	1	0	2	1	1	1	1	1	0	0	2	1	1	1	0	1	0	0	1	1	1	1	1	1	1	0	0	1	0	0	-3	-3	-3	-3	-3	-3	-3	2
26	湖北	武汉	0	33	60	165	1	2	2	5	3	1	1	1	0	1	0	0	0	1	0	2	1	0	0	0	1	0	0	1	0	1	1	0	1	1	0	0	0	0	0	-3	-3	-3	-3	-3	-3	-3	3
27	湖北	武汉	1	60	60	165	1	2	2	11	2	1	0	3	1	1	0	1	0	0	0	2	1	0	1	0	0	0	0	0	0	1	1	1	0	0	0	0	0	0	0	-3	-3	-3	-3	-3	-3	-3	4
28	河南	信阳	1	23	60	168	1	2	2	4	1	0	0	3	0	0	1	1	1	1	1	4	1	1	1	1	1	1	0	1	0	1	1	1	1	1	1	1	1	0	0	-3	-3	-3	-3	-3	-3	-3	1
29	河南	南阳	1	34	60	180	0	2	2	1	2	1	1	2	1	0	1	0	0	0	0	1	1	1	1	0	0	0	0	0	0	1	1	1	1	1	1	1	1	0	0	-3	-3	-3	-3	-3	-3	-3	1
30	湖北	武汉	1	63	62	175	1	2	5	11	2	0	0	3	1	1	0	1	0	0	1	3	1	0	0	0	0	0	0	0	1	1	1	1	1	1	0	0	0	0	1	0	0	0	0	0	0	1	2
31	河南	信阳	0	48	62	153	1	2	2	7	1	1	0	2	0	0	1	0	0	1	0	4	1	0	1	0	0	0	0	0	0	0	2	0	1	1	0	0	1	0	0	-3	-3	-3	-3	-3	-3	-3	3
32	河南	南阳	0	42	62	158	1	2	2	2	1	1	0	2	1	1	1	1	1	0	0	3	1	0	1	0	0	0	0	0	1	1	2	1	1	1	0	0	0	0	1	0	0	0	0	0	0	1	2
33	湖北	武汉	1	50	62	158	1	2	2	2	2	1	0	2	1	0	0	1	0	1	0	1	1	1	0	1	1	0	0	1	0	1	1	1	1	1	0	0	0	0	0	-3	-3	-3	-3	-3	-3	-3	2
34	湖北	武汉	1	38	63	170	0	2	1	1	3	1	0	1	1	1	1	1	1	1	0	3	1	1	1	1	1	0	0	0	0	1	2	1	0	1	1	0	0	0	0	-3	-3	-3	-3	-3	-3	-3	2
35	河南	南阳	0	46	63	172	0	2	2	2	1	1	0	2	1	1	1	1	1	0	0	2	1	1	1	1	1	0	0	1	1	1	1	1	1	1	0	0	1	0	1	0	1	1	0	1	1	0	2
36	河南	南阳	1	37	64	168	1	2	2	2	1	1	0	2	0	1	1	1	1	1	0	2	1	1	1	1	1	0	0	1	1	1	1	1	1	1	0	1	1	0	1	0	0	0	0	0	0	1	2
37	湖北	武汉	1	55	65	154	1	2	2	2	2	1	0	1	1	1	1	1	0	1	0	2	1	1	1	0	1	0	0	0	0	1	1	1	1	1	0	0	0	0	0	-3	-3	-3	-3	-3	-3	-3	1
38	河南	信阳	1	52	65	155	1	2	2	10	1	1	0	1	1	0	1	1	1	1	0	2	1	0	0	1	1	0	0	0	0	1	2	1	1	1	0	0	0	0	0	-3	-3	-3	-3	-3	-3	-3	3
39	湖北	武汉	0	31	65	160	1	2	2	2	2	1	0	1	1	1	0	1	0	0	0	1	1	1	1	1	1	0	0	1	1	1	1	1	1	1	1	1	1	0	1	1	1	1	1	1	1	0	1
40	河南	南阳	0	32	65	162	1	2	2	2	1	1	0	2	1	1	1	1	1	1	0	2	0	1	0	0	0	0	0	0	0	1	1	1	1	1	0	0	0	0	0	-3	-3	-3	-3	-3	-3	-3	4
41	江西	抚州	0	50	65	165	0	2	2	7	2	1	1	2	1	1	1	0	1	1	0	1	1	0	0	1	0	0	0	0	0	0	1	1	1	1	0	0	0	0	0	-3	-3	-3	-3	-3	-3	-3	1
42	河南	郑州	1	50	65	169	1	2	2	2	2	1	0	2	1	0	0	0	0	1	0	2	0	0	0	0	0	0	1	0	0	1	2	1	1	1	0	0	0	0	0	-3	-3	-3	-3	-3	-3	-3	4
43	河南	南阳	0	46	68	161	0	2	2	2	1	1	0	2	1	1	1	1	1	1	0	2	1	0	1	0	1	0	0	0	0	1	2	1	1	1	0	0	1	0	0	-3	-3	-3	-3	-3	-3	-3	4
44	湖北	襄阳	1	46	68	163	1	2	2	5	2	1	1	3	0	1	1	1	1	1	0	3	1	1	0	0	1	0	0	0	0	1	1	1	1	1	0	0	0	0	0	-3	-3	-3	-3	-3	-3	-3	4
45	河南	南阳	0	33	68	170	0	2	2	2	1	1	1	2	1	1	1	1	1	1	0	2	1	1	0	1	0	0	0	0	0	1	1	1	1	0	0	0	1	0	0	-3	-3	-3	-3	-3	-3	-3	2
46	河南	信阳	0	42	70	158	0	2	2	2	2	1	0	2	1	1	1	1	1	1	0	2	1	1	1	0	1	0	0	1	1	1	1	1	1	1	0	0	0	0	0	-3	-3	-3	-3	-3	-3	-3	1
47	河南	郑州	0	57	70	170	0	2	2	2	2	1	0	2	1	1	0	1	0	0	0	2	1	1	1	0	1	0	0	1	1	1	2	1	1	1	0	0	1	0	0	-3	-3	-3	-3	-3	-3	-3	2
48	湖北	武汉	1	57	70	172	0	2	2	1	3	1	0	2	1	1	1	1	1	1	0	1	1	1	1	0	1	0	0	1	0	1	1	1	0	1	1	0	0	0	0	-3	-3	-3	-3	-3	-3	-3	4
49	湖北	武汉	1	73	72	168	1	2	2	11	2	0	0	1	1	0	1	1	0	0	0	2	1	1	0	0	0	0	0	1	0	1	2	1	1	1	0	0	0	0	0	-3	-3	-3	-3	-3	-3	-3	4
50	河南	信阳	1	51	73	173	0	2	2	7	2	1	0	2	0	0	0	0	0	1	0	3	1	0	1	0	1	0	0	0	0	1	1	1	1	1	0	0	0	0	0	-3	-3	-3	-3	-3	-3	-3	3
51	湖北	宜昌	0	47	74	160	0	2	2	2	3	1	1	2	1	1	1	1	1	1	0	1	1	1	1	0	0	0	0	0	1	1	2	1	1	1	0	0	0	1	0	-3	-3	-3	-3	-3	-3	-3	4
52	河南	南阳	1	37	75	160	1	2	2	1	2	1	0	2	1	1	0	1	1	1	0	1	1	1	1	1	1	0	0	1	1	1	1	0	0	0	0	0	0	1	1	0	0	0	0	0	1	0	1
53	湖北	武汉	1	56	75	170	1	2	2	11	2	1	0	3	1	1	1	0	0	1	0	2	1	0	0	0	1	0	0	0	1	1	1	1	1	1	0	0	0	0	0	-3	-3	-3	-3	-3	-3	-3	2
54	河南	南阳	1	39	75	185	0	2	2	2	2	1	0	3	1	1	1	1	0	0	0	2	1	1	0	0	0	0	0	0	0	1	2	1	1	1	0	0	0	0	0	-3	-3	-3	-3	-3	-3	-3	2
55	湖北	武汉	1	55	78	172	0	2	3	5	2	1	1	1	1	1	0	0	0	1	0	3	1	0	0	0	1	0	0	0	0	1	1	1	1	1	0	0	0	0	0	-3	-3	-3	-3	-3	-3	-3	4
56	河南	信阳	1	47	78	172	0	2	2	2	2	1	0	1	1	1	1	1	0	1	0	2	1	1	1	1	1	0	0	0	0	1	2	1	1	1	1	0	0	0	0	-3	-3	-3	-3	-3	-3	-3	3
57	河南	郑州	1	45	80	170	0	2	2	2	2	1	0	2	1	1	0	1	1	1	0	1	1	1	1	0	0	0	0	0	0	1	2	1	1	1	0	0	1	0	0	-3	-3	-3	-3	-3	-3	-3	3
58	河南	驻马店	0	48	80	178	0	2	2	2	2	1	0	2	1	0	1	1	1	1	0	2	1	0	1	0	1	0	0	1	0	1	1	1	1	1	0	0	0	0	0	-3	-3	-3	-3	-3	-3	-3	4
59	河南	南阳	0	55	82	175	0	2	2	2	2	1	0	2	0	1	1	1	1	0	0	1	1	0	1	0	1	0	0	0	1	1	1	1	0	1	0	0	0	0	0	-3	-3	-3	-3	-3	-3	-3	1
60	河南	郑州	0	54	83.2	175	0	2	3	2	2	1	0	3	1	0	0	1	1	1	0	2	1	1	1	1	1	0	0	1	1	1	1	1	1	1	0	0	1	0	1	1	1	1	0	0	1	0	1
61	河南	南阳	0	30	88	175	0	2	2	2	2	1	0	2	1	0	1	0	0	0	0	2	1	0	0	0	1	0	0	0	1	1	2	1	1	1	1	1	1	0	0	-3	-3	-3	-3	-3	-3	-3	4
62	河南	南阳	1	36	90	179	0	2	2	2	2	1	0	2	1	1	0	1	1	1	0	1	1	1	1	1	1	0	0	1	0	1	1	1	1	1	1	0	0	0	0	-3	-3	-3	-3	-3	-3	-3	2
63	河南	南阳	0	33	93	175	0	2	2	7	1	1	0	3	1	1	1	1	0	0	0	2	1	0	1	0	0	0	0	1	0	1	1	1	1	1	0	0	0	0	0	-3	-3	-3	-3	-3	-3	-3	2
64	河南	南阳	0	54	94	178	0	2	2	2	1	1	0	2	1	1	1	1	1	0	0	1	1	1	1	1	1	0	0	1	1	1	1	1	1	1	0	0	1	0	0	-3	-3	-3	-3	-3	-3	-3	4
65	河南	驻马店	0	40	67	158	1	3	2	2	2	1	1	1	1	1	1	1	0	0	0	2	1	1	1	1	1	0	0	0	0	1	1	1	1	1	0	1	1	0	0	-3	-3	-3	-3	-3	-3	-3	2
66	湖南	长沙	1	37	69	170	1	3	2	5	4	1	1	2	1	1	0	1	1	1	0	2	1	1	1	1	1	0	0	1	0	1	2	1	1	1	1	1	0	0	0	-3	-3	-3	-3	-3	-3	-3	3
67	湖北	武汉	1	45	72	161	1	3	3	8	4	1	1	1	1	1	1	1	1	1	0	1	1	1	0	1	0	0	0	1	0	1	1	1	1	1	1	1	1	0	0	-3	-3	-3	-3	-3	-3	-3	4
68	湖北	武汉	1	32	66	155	1	3	2	2	2	0	1	1	1	1	1	1	0	1	0	2	1	1	1	1	1	0	0	1	0	1	1	0	1	1	0	0	0	0	0	-3	-3	-3	-3	-3	-3	-3	1
69	湖北	武汉	1	45	41	158	1	3	2	1	2	1	1	1	1	1	0	0	1	1	0	3	1	1	0	1	0	0	0	0	0	1	2	1	1	1	1	0	1	0	0	-3	-3	-3	-3	-3	-3	-3	3
70	湖北	武汉	1	46	42	150	1	3	2	2	2	0	0	1	1	1	1	1	1	1	1	1	1	1	1	0	1	0	0	0	0	1	1	1	1	1	1	0	1	0	0	-3	-3	-3	-3	-3	-3	-3	3
71	湖北	武汉	1	46	42	150	1	3	2	2	2	0	0	1	1	1	1	1	1	1	0	1	1	1	1	0	1	0	0	0	0	1	1	1	1	1	1	0	1	0	0	-3	-3	-3	-3	-3	-3	-3	3
72	河南	驻马店	0	37	42	158	1	3	2	2	1	1	0	2	1	1	1	1	1	1	0	3	1	0	1	0	1	0	0	0	1	1	2	0	0	1	0	0	0	0	0	-3	-3	-3	-3	-3	-3	-3	3
73	湖北	宜昌	0	19	44	153	1	3	1	9	1	1	0	2	0	1	0	0	0	1	0	1	1	1	1	0	1	0	0	0	0	1	1	1	1	1	0	0	0	0	0	-3	-3	-3	-3	-3	-3	-3	4
74	湖北	武汉	1	29	44	161	1	3	2	2	2	1	0	3	1	1	1	1	1	1	0	2	1	1	1	1	1	0	0	0	0	1	1	1	0	1	0	0	1	0	0	-3	-3	-3	-3	-3	-3	-3	1
75	湖北	武汉	1	26	44	161	1	3	1	2	3	1	1	1	1	0	0	1	0	1	0	1	1	0	1	0	1	0	0	0	0	1	2	1	1	1	0	0	0	0	0	-3	-3	-3	-3	-3	-3	-3	4
76	湖北	武汉	1	59	44	162	1	3	2	4	3	1	1	1	1	1	1	1	1	1	0	2	1	1	1	0	1	0	0	0	0	1	1	1	1	1	0	0	0	0	0	-3	-3	-3	-3	-3	-3	-3	2
77	湖北	武汉	1	50	45	152	1	3	2	2	2	1	0	1	1	1	1	1	1	1	0	2	1	1	0	0	1	0	0	1	1	1	1	1	0	1	0	1	1	0	0	-3	-3	-3	-3	-3	-3	-3	4
78	湖北	武汉	1	45	45	152	1	3	2	2	2	1	1	1	1	1	1	1	1	1	1	1	1	1	1	0	1	0	0	1	0	1	1	1	1	1	0	0	1	0	0	-3	-3	-3	-3	-3	-3	-3	3
79	湖北	武汉	1	28	45	153	1	3	1	2	1	0	0	1	1	0	1	1	1	1	0	3	1	1	1	1	1	0	0	0	0	1	1	1	1	1	1	1	1	0	0	-3	-3	-3	-3	-3	-3	-3	3
80	河南	郑州	0	30	45	155	1	3	2	2	2	1	0	2	1	1	0	1	1	1	0	1	1	1	1	0	0	0	0	0	1	1	1	1	0	1	0	0	0	0	0	-3	-3	-3	-3	-3	-3	-3	1
81	陕西	西安	1	43	45	159	1	3	2	12	4	1	1	2	1	1	1	1	0	1	0	1	1	1	1	0	0	0	0	0	0	1	1	0	1	1	0	0	0	0	0	-3	-3	-3	-3	-3	-3	-3	3
82	湖北	武汉	0	27	45	160	1	3	2	2	3	1	0	1	1	1	1	0	0	0	0	2	0	1	0	0	0	0	0	1	0	1	1	1	1	1	1	1	1	0	0	-3	-3	-3	-3	-3	-3	-3	4
83	陕西	西安	1	26	45	160	1	3	1	5	3	1	1	2	1	1	0	1	0	1	0	1	1	0	1	1	0	0	0	1	1	1	2	0	0	1	0	0	0	0	0	-3	-3	-3	-3	-3	-3	-3	2
84	河南	郑州	1	25	45	161	1	3	1	12	1	1	0	2	1	1	1	0	0	1	0	1	1	1	0	0	0	0	1	0	1	1	1	1	1	1	0	0	0	0	0	-3	-3	-3	-3	-3	-3	-3	4
85	湖北	武汉	1	23	45	166	1	3	1	2	2	1	0	2	1	0	1	1	0	1	0	1	1	1	1	0	1	0	0	0	0	1	2	1	1	1	0	0	0	0	1	1	1	1	0	0	0	0	2
86	湖北	武汉	1	27	46	158	1	3	1	2	3	1	0	2	1	1	1	1	1	1	0	2	1	1	1	1	1	0	0	0	0	1	1	1	1	1	1	1	1	0	0	-3	-3	-3	-3	-3	-3	-3	2
87	湖北	武汉	1	34	46	160	1	3	2	2	3	1	1	3	1	1	1	0	0	1	0	2	1	0	0	0	1	0	1	0	0	1	2	0	1	1	0	0	0	1	0	-3	-3	-3	-3	-3	-3	-3	3
88	湖北	武汉	1	33	46	161	1	3	2	2	2	1	0	1	1	1	1	1	0	1	0	2	1	1	1	1	1	0	0	0	0	1	1	1	1	1	0	0	1	0	0	-3	-3	-3	-3	-3	-3	-3	2
89	河南	郑州	0	36	46	163	1	3	2	2	2	1	0	2	1	1	1	1	1	1	0	2	1	1	0	0	0	0	0	0	0	1	3	0	1	0	0	0	0	0	0	-3	-3	-3	-3	-3	-3	-3	4
90	河南	信阳	1	28	46	163	1	3	1	1	1	0	0	1	1	0	1	1	1	1	1	4	1	1	1	0	0	0	0	0	0	0	1	0	1	1	0	0	0	0	0	-3	-3	-3	-3	-3	-3	-3	3
91	河南	信阳	1	30	46	165	1	3	2	2	1	1	1	2	0	0	1	1	0	1	0	2	1	1	1	1	1	0	0	1	0	1	1	1	1	1	1	1	1	0	0	-3	-3	-3	-3	-3	-3	-3	3
92	湖北	武汉	1	24	46	165	1	3	1	2	2	1	0	1	1	0	1	1	1	1	0	3	1	1	0	0	0	0	0	0	0	1	1	1	1	1	0	0	1	0	0	-3	-3	-3	-3	-3	-3	-3	2
93	湖北	武汉	1	47	47	152	1	3	2	2	3	1	1	2	1	1	1	1	0	1	0	2	1	1	0	0	0	0	0	1	0	1	2	1	1	1	0	0	1	0	0	-3	-3	-3	-3	-3	-3	-3	3
94	河南	郑州	1	50	47	154	1	3	2	2	3	1	1	2	1	0	1	0	0	1	0	1	1	0	0	0	0	0	0	0	0	1	2	1	1	1	0	0	1	0	0	-3	-3	-3	-3	-3	-3	-3	4
95	湖北	武汉	1	47	47	154	1	3	2	2	2	1	0	1	1	1	0	1	0	1	0	2	1	1	1	1	1	0	0	0	0	1	2	1	1	1	0	0	1	0	0	-3	-3	-3	-3	-3	-3	-3	4
96	湖北	武汉	1	51	47	160	1	3	3	1	4	0	1	1	1	1	0	1	0	1	0	2	1	1	0	0	1	0	0	1	0	1	1	0	1	1	0	0	1	0	0	-3	-3	-3	-3	-3	-3	-3	2
97	湖北	武汉	1	46	48	149	1	3	2	2	3	1	1	1	1	1	1	1	0	1	0	2	1	1	1	0	0	0	0	1	0	1	1	1	1	1	0	0	0	0	0	-3	-3	-3	-3	-3	-3	-3	4
98	河南	南阳	1	25	48	160	1	3	1	1	2	1	0	2	0	1	1	1	1	1	0	2	1	0	0	0	0	0	1	0	0	1	2	1	1	1	1	0	1	0	0	-3	-3	-3	-3	-3	-3	-3	3
99	湖北	武汉	1	37	48	160	1	3	2	2	2	1	0	3	1	1	1	1	1	1	0	2	1	1	1	1	1	0	0	1	0	1	1	1	1	1	1	0	1	0	1	1	1	0	0	0	0	0	2
100	湖北	武汉	1	30	48	160	1	3	2	2	3	1	1	1	1	0	0	1	0	1	0	1	1	1	1	1	0	0	0	1	0	1	1	1	1	1	0	0	0	0	0	-3	-3	-3	-3	-3	-3	-3	1
101	湖北	武汉	1	24	48	164	1	3	1	2	3	1	1	1	1	1	0	1	0	1	0	1	1	1	0	1	1	0	0	1	1	1	2	1	1	0	1	0	1	0	0	-3	-3	-3	-3	-3	-3	-3	4
102	河南	郑州	0	24	48	165	1	3	2	2	2	1	0	2	1	1	0	1	0	1	0	1	1	1	1	1	0	0	0	0	0	1	2	1	1	1	1	0	0	0	0	-3	-3	-3	-3	-3	-3	-3	4
103	湖北	武汉	1	31	48	166	1	3	2	2	3	1	0	1	1	0	1	1	0	1	0	2	0	1	0	0	0	0	0	1	0	1	1	1	1	1	0	0	0	0	0	-3	-3	-3	-3	-3	-3	-3	2
104	河南	南阳	0	33	49	160	1	3	2	2	2	0	0	2	1	0	1	1	1	0	0	2	1	1	1	1	1	0	0	0	0	1	1	0	1	1	0	0	1	0	0	-3	-3	-3	-3	-3	-3	-3	1
105	湖北	武汉	1	49	49	166	1	3	2	3	2	1	1	1	1	1	1	1	1	1	0	1	1	1	1	1	1	0	0	1	0	1	1	1	1	1	0	0	1	0	0	-3	-3	-3	-3	-3	-3	-3	2
106	湖北	武汉	1	41	50	152	1	3	2	2	3	1	1	1	1	1	1	1	0	1	0	3	1	1	0	0	1	0	0	1	0	1	1	1	1	1	1	0	1	0	0	-3	-3	-3	-3	-3	-3	-3	1
107	湖北	武汉	1	44	50	154	1	3	2	2	3	1	0	1	1	1	1	1	0	1	0	2	1	1	1	0	0	0	0	0	0	1	1	1	1	1	0	0	0	0	0	-3	-3	-3	-3	-3	-3	-3	4
108	湖北	武汉	1	42	50	155	1	3	1	5	4	1	1	1	1	1	1	1	0	1	0	1	1	1	1	0	1	0	0	1	1	1	1	1	1	1	0	0	1	0	0	-3	-3	-3	-3	-3	-3	-3	1
109	湖北	武汉	1	48	50	155	1	3	2	2	3	1	1	1	1	1	1	1	0	1	0	2	1	1	0	1	1	0	0	1	0	1	2	1	1	1	1	1	1	0	0	-3	-3	-3	-3	-3	-3	-3	2
110	湖北	武汉	1	48	50	155	1	3	2	2	3	1	1	1	1	1	0	1	0	1	0	2	1	1	1	1	1	0	0	1	1	1	2	1	1	1	1	1	1	0	0	-3	-3	-3	-3	-3	-3	-3	2
111	湖北	武汉	1	47	50	155	1	3	2	2	2	1	1	1	1	1	1	1	0	1	0	1	1	1	1	0	1	0	0	0	0	1	2	1	1	1	0	0	0	0	0	-3	-3	-3	-3	-3	-3	-3	4
112	江西	抚州	0	28	50	155	1	3	2	10	1	1	0	2	0	1	0	1	0	0	0	4	1	0	0	1	0	0	0	0	0	0	1	1	1	1	0	0	0	0	0	-3	-3	-3	-3	-3	-3	-3	2
113	湖北	武汉	1	40	50	156	1	3	2	12	4	1	1	1	1	1	1	1	0	1	0	1	1	1	1	1	1	0	0	1	0	1	1	1	1	1	0	0	1	0	0	-3	-3	-3	-3	-3	-3	-3	4
114	湖北	武汉	1	39	50	156	1	3	2	12	4	1	1	3	1	1	0	0	0	1	0	2	1	0	0	0	0	0	0	1	0	1	1	0	1	1	1	0	1	0	0	-3	-3	-3	-3	-3	-3	-3	2
115	湖北	武汉	1	31	50	156	1	3	2	2	2	1	1	3	1	0	1	1	0	1	0	2	1	1	1	1	0	0	0	1	1	1	1	1	1	1	1	0	0	0	1	0	0	0	1	1	0	0	2
116	湖北	武汉	1	18	50	157	1	3	1	9	1	1	1	2	1	1	1	1	0	1	0	1	1	1	0	0	0	0	0	0	0	1	1	1	1	1	0	0	1	0	0	-3	-3	-3	-3	-3	-3	-3	2
117	河南	驻马店	0	30	50	158	1	3	1	12	3	1	0	2	1	1	1	1	0	1	0	2	1	1	1	1	0	0	0	0	0	1	1	1	1	1	0	0	0	0	1	1	1	0	0	0	0	0	3
118	河南	信阳	0	26	50	158	1	3	2	2	1	1	0	2	1	1	0	1	0	0	0	2	1	0	0	0	0	0	0	1	0	1	1	1	1	1	0	0	0	0	0	-3	-3	-3	-3	-3	-3	-3	2
119	安徽	芜湖	1	35	50	158	1	3	2	12	4	1	1	2	1	1	0	1	1	1	0	2	1	1	1	1	1	0	0	0	0	1	1	0	1	1	0	0	1	0	0	-3	-3	-3	-3	-3	-3	-3	1
120	湖北	武汉	1	36	50	158	1	3	2	12	4	1	1	1	1	1	0	1	0	1	0	2	1	1	0	0	1	0	0	0	0	1	1	1	1	1	1	0	0	0	0	-3	-3	-3	-3	-3	-3	-3	1
121	河南	郑州	1	27	50	160	1	3	1	2	4	1	1	2	1	1	0	1	0	1	0	1	1	1	0	0	1	0	0	0	0	1	1	1	1	1	1	1	1	0	0	-3	-3	-3	-3	-3	-3	-3	2
122	河南	信阳	1	43	50	160	1	3	2	1	2	0	0	2	0	1	1	0	0	0	0	2	1	0	0	0	1	0	0	0	0	1	2	1	1	1	0	0	0	0	0	-3	-3	-3	-3	-3	-3	-3	4
123	河南	信阳	1	30	50	160	1	3	2	2	1	1	0	2	1	1	0	1	0	0	0	2	1	0	0	0	0	0	0	0	0	1	1	1	1	1	1	1	1	0	0	-3	-3	-3	-3	-3	-3	-3	1
124	湖北	武汉	1	57	50	160	1	3	2	2	3	1	0	1	1	0	1	1	1	1	0	2	1	1	0	0	1	0	1	0	0	1	1	1	1	1	0	0	1	0	0	-3	-3	-3	-3	-3	-3	-3	4
125	湖北	武汉	1	23	50	160	1	3	1	2	1	1	0	1	1	1	0	0	0	1	0	1	1	1	0	0	0	0	0	0	0	1	1	0	0	0	0	0	0	1	0	-3	-3	-3	-3	-3	-3	-3	2
126	湖北	武汉	0	31	50	160	1	3	2	4	2	1	1	2	1	1	1	0	0	0	0	2	0	0	1	0	0	0	0	0	0	1	2	1	1	1	1	0	0	0	0	-3	-3	-3	-3	-3	-3	-3	4
127	湖北	武汉	1	27	50	160	1	3	1	1	2	1	0	3	1	0	0	0	0	1	0	1	1	1	0	0	1	0	0	0	0	1	1	1	0	1	0	0	0	0	0	-3	-3	-3	-3	-3	-3	-3	2
128	湖北	武汉	1	26	50	161	1	3	1	2	2	1	1	1	1	1	1	1	1	1	0	2	1	1	0	1	0	0	0	1	0	1	1	1	1	1	1	1	1	0	1	0	0	0	0	1	0	0	3
129	湖北	武汉	1	26	50	162	1	3	1	2	3	1	0	2	1	1	0	1	0	0	0	2	1	0	0	0	0	0	0	0	0	1	1	0	0	1	0	0	0	0	0	-3	-3	-3	-3	-3	-3	-3	3
130	湖北	武汉	1	45	50	162	1	3	2	5	2	0	0	1	1	1	1	1	0	1	0	2	1	0	0	0	0	0	0	0	0	1	1	1	1	1	1	0	0	0	0	-3	-3	-3	-3	-3	-3	-3	5
131	河南	郑州	0	30	50	163	1	3	2	2	2	1	1	2	1	1	1	1	0	1	0	1	1	1	1	0	1	0	0	1	1	1	1	1	1	1	0	0	0	0	0	-3	-3	-3	-3	-3	-3	-3	2
132	河南	郑州	0	21	50	163	1	3	1	9	1	1	0	2	1	1	0	1	1	1	0	1	1	0	0	1	1	0	0	0	0	1	2	1	1	1	1	1	1	0	0	-3	-3	-3	-3	-3	-3	-3	2
133	河南	信阳	1	26	50	163	1	3	2	1	2	1	0	2	1	1	0	0	0	0	1	2	1	1	1	1	0	0	0	1	0	1	1	1	1	1	1	1	1	0	0	-3	-3	-3	-3	-3	-3	-3	4
134	湖北	武汉	1	40	50	164	1	3	2	2	1	1	0	1	1	1	0	0	0	1	0	2	1	1	0	0	1	0	0	0	0	1	1	1	1	1	0	0	1	0	0	-3	-3	-3	-3	-3	-3	-3	1
135	湖北	武汉	1	43	50	165	1	3	2	2	2	1	0	3	1	1	1	1	1	1	0	2	1	1	1	0	1	0	0	0	1	1	1	1	1	1	0	0	0	0	0	-3	-3	-3	-3	-3	-3	-3	3
136	陕西	西安	1	37	50	165	1	3	2	5	4	1	1	2	1	1	0	0	0	1	0	1	1	0	0	0	0	0	1	1	0	1	1	1	1	1	1	1	1	0	0	-3	-3	-3	-3	-3	-3	-3	4
137	河南	郑州	1	31	50	168	1	3	2	2	3	1	1	2	1	1	1	1	0	1	0	2	1	0	0	0	0	0	0	0	1	1	2	1	1	1	0	0	1	0	0	-3	-3	-3	-3	-3	-3	-3	4
138	湖北	武汉	1	39	50	175	0	3	2	4	3	1	0	3	1	1	1	0	0	0	0	2	1	1	0	0	1	0	0	0	0	1	1	1	1	1	1	0	1	0	0	-3	-3	-3	-3	-3	-3	-3	2
139	湖北	武汉	1	38	50	185	0	3	1	2	2	1	0	1	1	0	1	1	1	1	0	2	1	1	0	0	0	0	0	0	1	1	1	0	0	0	0	0	1	0	0	-3	-3	-3	-3	-3	-3	-3	3
140	湖北	武汉	1	42	51	152	1	3	2	1	2	1	0	1	1	1	1	1	0	1	0	2	1	1	1	1	1	0	0	1	0	1	1	1	1	1	1	1	1	0	0	-3	-3	-3	-3	-3	-3	-3	4
141	湖北	武汉	1	38	51	156	1	3	2	2	2	1	0	2	1	1	0	1	0	1	0	2	1	1	1	0	0	0	1	0	0	1	1	1	1	1	0	0	0	0	1	0	0	0	0	1	0	0	4
142	湖北	武汉	1	23	51	158	1	3	1	2	2	1	0	2	1	1	1	1	1	1	1	2	1	1	1	1	1	1	1	0	0	1	1	1	1	1	1	0	1	0	0	-3	-3	-3	-3	-3	-3	-3	2
143	湖北	武汉	1	32	51	159	1	3	2	2	3	1	0	1	1	1	0	1	0	1	0	2	1	0	0	0	1	0	0	0	0	1	1	0	1	1	0	0	1	0	0	-3	-3	-3	-3	-3	-3	-3	4
144	湖北	武汉	1	40	51	160	1	3	2	2	2	1	0	1	1	1	1	1	1	1	0	2	0	1	1	0	0	0	0	0	0	1	1	1	1	1	0	0	0	0	0	-3	-3	-3	-3	-3	-3	-3	2
145	湖北	武汉	1	39	51	160	1	3	2	5	1	1	0	1	1	1	1	1	0	1	0	2	1	1	0	0	1	0	0	0	0	1	1	1	1	1	0	0	0	0	0	-3	-3	-3	-3	-3	-3	-3	4
146	湖北	武汉	1	41	51	163	1	3	2	2	2	1	0	1	1	1	1	1	1	1	0	1	1	1	0	0	0	0	0	1	0	1	1	1	1	1	1	1	1	0	0	-3	-3	-3	-3	-3	-3	-3	2
147	湖北	武汉	1	21	51.5	158	1	3	1	2	2	0	0	1	1	0	1	0	0	1	0	2	1	0	0	0	0	0	0	0	0	1	1	1	1	1	1	0	0	0	0	-3	-3	-3	-3	-3	-3	-3	2
148	湖北	武汉	1	29	52	155	1	3	2	2	2	1	1	3	1	0	1	0	0	1	0	2	1	1	1	0	0	0	0	1	0	1	1	1	1	1	0	0	0	0	0	-3	-3	-3	-3	-3	-3	-3	1
149	湖北	武汉	1	52	52	155	1	3	2	2	3	1	1	1	1	1	0	1	1	1	0	1	1	1	1	0	1	0	0	1	0	1	1	1	1	1	1	1	1	0	0	-3	-3	-3	-3	-3	-3	-3	1
150	湖北	武汉	1	47	52	157	1	3	3	2	2	0	0	1	1	1	1	1	1	1	0	2	1	1	1	1	1	0	0	1	1	1	1	1	1	1	1	0	0	0	1	0	0	0	0	0	1	0	4
151	湖北	武汉	1	24	52	158	1	3	1	2	2	1	0	1	1	1	0	1	0	0	0	2	1	1	1	0	1	0	0	1	0	1	1	1	1	1	0	0	1	0	0	-3	-3	-3	-3	-3	-3	-3	4
152	湖北	武汉	0	27	52	159	1	3	2	10	1	1	0	2	1	0	0	1	0	0	0	2	1	1	0	0	1	0	0	1	0	1	1	0	0	0	0	0	0	1	0	-3	-3	-3	-3	-3	-3	-3	3
153	河南	郑州	1	33	52	160	1	3	2	2	3	1	0	2	1	1	0	1	1	1	0	2	1	1	0	0	1	0	0	1	0	1	1	1	1	1	0	0	1	0	0	-3	-3	-3	-3	-3	-3	-3	3
154	湖北	宜昌	1	50	52	160	1	3	2	12	2	1	1	2	1	1	0	0	0	1	0	2	1	1	0	0	0	0	0	0	0	1	1	1	1	1	0	0	0	0	0	-3	-3	-3	-3	-3	-3	-3	2
155	河南	郑州	0	34	52	162	1	3	2	2	2	1	0	2	1	1	0	1	0	1	0	2	1	0	1	0	0	0	0	1	0	1	1	1	1	1	0	0	1	0	0	-3	-3	-3	-3	-3	-3	-3	2
156	河南	信阳	0	26	52	162	1	3	1	2	1	1	0	2	1	0	1	0	0	0	0	2	1	0	0	0	0	0	0	1	1	1	1	0	0	1	0	0	0	0	1	0	0	0	0	0	0	1	2
157	湖北	武汉	1	38	52	162	1	3	2	2	2	1	1	1	1	1	1	1	1	1	0	2	1	1	1	1	1	0	0	1	1	1	1	1	1	1	1	0	1	0	0	-3	-3	-3	-3	-3	-3	-3	2
158	湖北	武汉	1	20	52	163	1	3	1	2	3	1	1	3	1	1	1	1	1	1	0	1	1	1	0	0	0	0	0	1	0	1	2	1	1	1	1	0	0	0	0	-3	-3	-3	-3	-3	-3	-3	3
159	河南	南阳	1	30	52	165	1	3	2	2	2	1	1	2	1	0	0	1	0	1	0	2	1	1	1	0	0	0	0	0	0	1	1	1	1	1	1	0	1	0	0	-3	-3	-3	-3	-3	-3	-3	2
160	湖北	武汉	1	49	53	152	1	3	3	2	3	1	0	1	1	1	0	1	0	1	0	2	0	1	0	0	1	0	0	0	0	1	2	0	0	1	0	0	0	0	0	-3	-3	-3	-3	-3	-3	-3	4
161	湖北	武汉	1	34	53	153	1	3	2	2	2	1	0	1	1	0	0	0	0	1	0	1	1	1	0	0	0	0	0	1	1	1	1	1	1	1	0	0	0	0	0	-3	-3	-3	-3	-3	-3	-3	4
162	湖北	武汉	1	48	53	155	1	3	2	2	3	1	0	1	1	0	1	1	1	1	0	2	1	1	1	1	1	0	0	0	0	1	1	1	1	1	1	0	0	0	1	0	0	0	1	0	0	0	1
163	湖南	长沙	1	45	53	155	1	3	2	5	4	0	1	1	1	1	1	1	0	1	0	1	0	0	0	0	1	0	0	1	0	1	1	1	1	1	0	0	1	0	0	-3	-3	-3	-3	-3	-3	-3	4
164	湖北	武汉	1	50	53	157	1	3	2	10	1	1	1	2	1	1	0	1	1	1	0	2	1	1	1	0	1	0	0	1	1	1	2	1	1	1	0	0	1	0	0	-3	-3	-3	-3	-3	-3	-3	3
165	河南	郑州	0	30	53	158	1	3	2	2	2	1	0	2	1	1	0	1	1	1	0	2	1	1	1	0	1	0	0	0	0	1	1	1	1	1	0	0	0	0	0	-3	-3	-3	-3	-3	-3	-3	2
166	湖北	武汉	1	42	53	158	1	3	2	2	2	1	0	2	1	1	1	1	1	1	0	2	1	1	0	0	1	0	0	0	0	1	1	1	1	1	0	0	1	0	0	-3	-3	-3	-3	-3	-3	-3	2
167	湖北	武汉	1	50	53	158	1	3	2	2	3	1	0	1	1	1	1	0	0	0	0	3	0	1	0	0	1	0	0	0	0	1	1	1	1	1	1	0	1	0	0	-3	-3	-3	-3	-3	-3	-3	4
168	湖北	武汉	1	49	53	158	1	3	2	2	3	1	0	1	1	1	1	1	1	1	0	2	1	1	0	1	1	0	0	1	0	1	2	1	1	1	0	0	0	0	0	-3	-3	-3	-3	-3	-3	-3	4
169	湖北	武汉	1	40	53	159	1	3	2	2	3	1	1	1	1	1	1	1	1	1	0	1	1	1	1	0	1	0	0	0	0	1	1	1	1	1	0	0	0	0	0	-3	-3	-3	-3	-3	-3	-3	1
170	湖北	武汉	1	29	53	160	1	3	1	12	1	1	0	1	1	0	0	1	1	1	0	1	1	1	1	1	1	0	0	0	0	1	1	1	1	1	0	0	0	0	0	-3	-3	-3	-3	-3	-3	-3	4
171	湖北	武汉	1	39	53	160	1	3	2	2	2	1	0	1	1	0	1	1	0	1	0	2	1	1	0	1	0	0	0	0	0	1	2	0	0	0	0	0	1	0	0	-3	-3	-3	-3	-3	-3	-3	1
172	湖北	武汉	1	52	53	160	1	3	2	2	4	0	0	1	1	0	0	0	0	1	0	2	1	1	0	0	1	0	0	1	1	1	1	1	1	1	0	0	1	0	0	-3	-3	-3	-3	-3	-3	-3	4
173	湖北	武汉	1	29	53	160	1	3	2	2	2	1	1	3	1	1	0	0	0	0	1	2	1	1	1	0	0	0	0	0	0	1	1	1	1	1	1	1	1	0	0	-3	-3	-3	-3	-3	-3	-3	2
174	湖北	武汉	0	38	53	160	1	3	2	2	3	1	0	1	1	1	1	1	0	1	0	2	1	1	1	0	1	0	0	1	1	1	1	1	1	1	0	0	0	0	0	-3	-3	-3	-3	-3	-3	-3	2
175	湖北	武汉	1	40	53	160	1	3	2	2	3	0	0	1	1	1	1	1	1	1	0	2	1	1	0	1	0	0	0	0	0	1	1	1	1	1	0	0	1	0	0	-3	-3	-3	-3	-3	-3	-3	2
176	湖北	武汉	1	28	53	160	1	3	2	2	1	0	0	3	1	0	1	1	0	1	0	3	1	0	0	0	0	0	1	0	0	1	1	1	1	1	0	0	0	0	0	-3	-3	-3	-3	-3	-3	-3	3
177	湖北	武汉	1	30	53	170	1	3	1	2	2	1	0	1	1	0	0	0	0	1	0	2	1	1	0	1	0	0	0	0	0	1	2	0	0	1	0	0	0	0	0	-3	-3	-3	-3	-3	-3	-3	3
178	河南	南阳	1	42	54	155	1	3	2	2	2	1	1	2	1	1	0	1	1	1	0	1	1	0	0	0	0	0	0	0	0	1	1	1	1	1	0	1	1	0	0	-3	-3	-3	-3	-3	-3	-3	4
179	河南	南阳	1	41	54	158	1	3	2	12	3	1	1	2	1	1	0	0	0	1	0	3	1	1	0	0	1	0	0	0	0	1	1	1	1	1	0	0	0	0	0	-3	-3	-3	-3	-3	-3	-3	4
180	湖北	武汉	1	34	54	160	1	3	2	2	2	0	0	1	1	1	0	0	0	1	0	2	1	0	1	0	1	0	0	0	0	1	1	1	1	1	0	0	0	0	0	-3	-3	-3	-3	-3	-3	-3	2
181	湖北	武汉	1	39	54	161	1	3	2	4	3	1	1	1	1	1	1	1	0	1	0	1	1	1	0	1	0	0	0	1	0	1	2	1	1	1	0	0	1	0	0	-3	-3	-3	-3	-3	-3	-3	3
182	河南	信阳	1	32	54	163	1	3	2	2	1	1	0	1	1	1	1	0	1	1	0	2	1	1	1	0	1	0	0	0	0	1	2	1	1	1	1	0	1	0	0	-3	-3	-3	-3	-3	-3	-3	3
183	湖北	武汉	1	33	54	166	1	3	1	2	3	1	0	2	1	0	1	1	0	1	0	2	1	1	1	1	1	0	0	0	0	1	1	1	1	1	0	0	1	0	1	0	0	1	0	0	0	0	2
184	湖北	襄阳	1	27	54	173	0	3	1	2	3	0	0	1	1	0	1	0	0	1	0	2	1	0	0	0	1	0	0	0	0	1	1	1	1	1	0	0	0	0	0	-3	-3	-3	-3	-3	-3	-3	4
185	湖南	长沙	1	50	55	153	1	3	2	3	3	1	0	2	1	1	0	1	0	0	0	1	1	1	0	0	0	0	0	1	0	1	1	1	1	1	0	1	1	0	0	-3	-3	-3	-3	-3	-3	-3	1
186	河南	南阳	1	26	55	155	1	3	1	2	2	1	0	2	1	1	1	1	1	1	0	2	1	1	1	1	1	0	0	0	0	1	1	1	1	1	1	1	1	0	0	-3	-3	-3	-3	-3	-3	-3	2
187	湖北	武汉	1	42	55	155	1	3	2	2	2	1	1	1	1	1	1	1	1	1	0	2	1	1	0	0	1	0	0	1	1	1	1	1	1	1	1	0	0	0	0	-3	-3	-3	-3	-3	-3	-3	2
188	湖北	武汉	1	41	55	155	1	3	2	2	2	1	0	3	1	0	0	0	0	1	0	2	1	0	0	0	1	0	0	1	0	1	1	0	1	0	0	0	0	1	0	-3	-3	-3	-3	-3	-3	-3	3
189	湖北	武汉	1	29	55	155	1	3	2	2	2	0	0	2	1	0	0	1	0	1	0	2	1	1	1	0	0	0	0	1	0	1	1	0	1	1	0	0	0	0	0	-3	-3	-3	-3	-3	-3	-3	1
190	湖南	长沙	1	42	55	156	1	3	2	4	3	1	1	2	1	1	1	1	0	1	0	2	1	1	1	0	1	0	0	0	0	1	1	1	1	1	0	0	0	0	0	-3	-3	-3	-3	-3	-3	-3	4
191	湖北	武汉	1	30	55	157	1	3	2	2	2	1	0	2	1	1	1	0	0	1	0	4	1	1	0	0	0	0	0	0	0	1	1	1	1	1	0	0	0	0	0	-3	-3	-3	-3	-3	-3	-3	4
192	湖北	武汉	1	34	55	157	1	3	2	2	2	1	0	1	1	1	0	1	0	0	0	2	1	1	0	0	1	0	0	1	1	1	2	0	0	1	0	0	1	0	0	-3	-3	-3	-3	-3	-3	-3	4
193	湖北	武汉	1	49	55	158	1	3	2	2	3	1	1	1	1	1	1	1	1	1	0	2	1	1	1	1	1	0	0	0	0	1	2	1	1	1	0	0	0	0	0	-3	-3	-3	-3	-3	-3	-3	2
194	湖北	武汉	1	24	55	158	1	3	1	2	1	1	0	1	1	0	1	1	1	1	0	1	1	0	0	0	0	0	0	1	0	1	1	1	1	1	1	0	0	0	1	0	0	0	0	1	1	0	1
195	陕西	西安	1	31	55	158	1	3	2	4	4	1	1	2	0	1	0	0	1	1	0	2	1	1	0	1	0	0	0	0	0	0	1	0	1	1	1	0	0	0	0	-3	-3	-3	-3	-3	-3	-3	1
196	湖北	武汉	0	42	55	158	1	3	2	12	4	1	1	3	0	1	0	0	0	1	0	2	1	0	0	0	0	0	0	0	0	1	1	0	1	1	0	0	0	0	0	-3	-3	-3	-3	-3	-3	-3	4
197	湖北	武汉	1	50	55	158	1	3	2	2	3	1	0	1	1	1	1	0	0	1	0	2	1	1	1	1	1	0	0	1	1	1	1	1	1	1	1	0	1	0	0	-3	-3	-3	-3	-3	-3	-3	4
198	湖北	武汉	1	36	55	158	1	3	2	3	3	1	1	1	1	1	1	0	0	1	0	1	1	1	1	0	1	0	0	1	1	1	1	1	1	1	1	1	1	0	0	-3	-3	-3	-3	-3	-3	-3	4
199	湖北	武汉	1	48	55	160	1	3	4	2	2	1	1	1	1	1	0	0	0	1	0	2	1	1	1	0	0	0	0	0	0	1	1	1	1	1	0	0	1	0	0	-3	-3	-3	-3	-3	-3	-3	2
200	湖北	武汉	1	49	55	160	1	3	2	2	3	1	1	1	0	1	0	1	0	1	0	2	1	1	0	0	0	0	0	0	0	1	1	1	1	1	0	0	1	0	0	-3	-3	-3	-3	-3	-3	-3	4
201	河南	信阳	0	25	55	160	1	3	1	2	1	1	0	2	1	1	0	1	0	0	0	1	1	1	1	0	0	0	0	0	0	1	2	1	1	1	0	0	0	0	0	-3	-3	-3	-3	-3	-3	-3	3
202	河南	驻马店	1	30	55	160	1	3	2	2	2	1	0	2	1	1	0	1	1	1	0	1	1	1	1	1	0	0	0	1	1	1	1	1	1	1	1	1	1	0	1	1	1	1	1	1	1	0	1
203	河南	信阳	1	28	55	160	1	3	2	1	2	1	0	1	1	0	1	1	0	1	0	2	1	1	1	1	1	0	0	0	0	1	2	1	1	1	0	0	1	0	0	-3	-3	-3	-3	-3	-3	-3	4
204	陕西	西安	1	31	55	160	1	3	2	4	2	1	1	2	1	1	0	0	0	1	0	1	1	0	0	0	0	0	0	0	0	1	1	1	1	1	0	0	0	0	0	-3	-3	-3	-3	-3	-3	-3	4
205	湖北	武汉	1	54	55	160	1	3	2	11	2	1	0	1	1	0	1	0	0	0	0	3	1	1	0	0	0	0	0	1	0	1	1	1	1	1	0	0	1	0	0	-3	-3	-3	-3	-3	-3	-3	2
206	湖北	武汉	1	47	55	160	1	3	2	8	4	1	1	2	1	1	1	1	0	1	0	2	1	1	1	1	0	0	0	0	0	1	1	1	1	1	1	0	1	0	0	-3	-3	-3	-3	-3	-3	-3	2
207	湖北	武汉	1	35	55	160	1	3	2	2	2	1	1	1	1	1	0	1	0	1	0	2	1	1	1	0	1	0	0	0	0	1	2	1	1	1	0	0	1	0	0	-3	-3	-3	-3	-3	-3	-3	4
208	湖北	武汉	1	35	55	160	1	3	3	2	2	1	1	3	1	1	0	0	0	1	0	2	1	1	0	0	0	0	0	1	1	1	1	0	0	1	0	0	0	0	0	-3	-3	-3	-3	-3	-3	-3	2
209	湖北	武汉	1	51	55	160	1	3	3	11	2	1	0	1	1	0	1	1	0	1	0	2	1	1	0	1	0	0	0	0	0	1	1	0	1	1	0	0	0	0	0	-3	-3	-3	-3	-3	-3	-3	1
210	湖北	武汉	1	36	55	160	1	3	2	2	3	1	0	2	1	1	0	1	0	1	0	2	1	1	1	0	0	0	0	0	0	1	1	1	1	1	0	0	1	0	0	-3	-3	-3	-3	-3	-3	-3	3
211	湖北	武汉	1	53	55	161	1	3	2	2	3	1	1	2	1	1	0	1	1	1	0	2	1	1	1	0	1	0	0	0	1	1	1	1	1	1	0	0	0	0	0	-3	-3	-3	-3	-3	-3	-3	4
212	河南	郑州	0	40	55	162	1	3	2	2	3	1	0	2	1	1	0	1	1	1	0	2	1	0	1	0	0	0	0	1	0	1	1	1	1	1	0	0	1	0	1	1	1	1	0	0	1	0	2
213	湖北	武汉	1	52	55	162	1	3	2	2	2	1	1	1	1	1	0	1	0	1	0	1	1	1	0	0	1	0	0	1	1	1	1	1	1	1	1	1	1	0	1	0	0	0	1	0	0	0	2
214	湖北	武汉	1	50	55	162	1	3	2	2	2	1	0	1	1	1	0	1	1	1	0	1	1	1	1	1	0	0	0	1	1	1	1	1	1	1	1	1	1	0	0	-3	-3	-3	-3	-3	-3	-3	2
215	河南	南阳	1	30	55	163	1	3	2	1	2	1	0	3	1	1	1	1	0	0	0	1	1	0	0	0	1	0	0	0	1	1	1	0	0	0	0	0	0	1	1	0	0	1	0	0	0	0	2
216	湖北	武汉	1	49	55	163	1	3	2	2	3	1	0	1	1	1	1	1	1	1	1	1	1	1	0	1	1	0	0	0	0	1	1	1	1	1	1	1	1	0	0	-3	-3	-3	-3	-3	-3	-3	2
217	湖北	武汉	1	34	55	164	1	3	1	12	4	1	1	2	0	1	0	1	0	1	0	2	1	1	1	0	0	0	0	1	0	1	1	1	1	1	0	0	1	0	0	-3	-3	-3	-3	-3	-3	-3	4
218	河南	郑州	0	30	55	165	1	3	2	2	2	1	0	1	1	1	0	1	0	1	0	2	1	0	0	0	0	0	0	0	0	1	1	1	1	1	0	0	0	0	0	-3	-3	-3	-3	-3	-3	-3	1
219	湖北	武汉	1	32	55	167	1	3	2	2	2	1	0	1	1	0	0	0	0	1	0	2	0	0	0	0	1	0	0	0	0	1	1	1	1	1	0	0	1	0	0	-3	-3	-3	-3	-3	-3	-3	2
220	湖北	武汉	1	31	55	168	1	3	2	5	2	1	1	3	1	0	0	1	0	1	0	2	1	1	1	1	1	0	0	1	1	1	1	1	1	1	1	1	1	0	0	-3	-3	-3	-3	-3	-3	-3	3
221	湖北	武汉	1	49	55	168	0	3	2	10	1	1	0	2	1	0	1	1	0	0	0	2	1	1	0	0	1	0	0	0	0	1	1	1	1	1	0	0	0	0	0	-3	-3	-3	-3	-3	-3	-3	3
222	湖北	武汉	1	31	55	168	1	3	2	5	2	1	1	3	1	0	0	1	0	1	0	2	1	1	1	1	1	0	0	1	1	1	1	1	1	1	1	1	1	0	0	-3	-3	-3	-3	-3	-3	-3	3
223	湖北	武汉	1	30	56	154	1	3	2	2	2	1	0	1	1	0	1	1	1	1	0	2	1	0	0	0	1	0	0	1	0	1	2	1	1	1	1	1	1	0	0	-3	-3	-3	-3	-3	-3	-3	4
224	河南	南阳	1	41	56	155	1	3	2	2	2	1	0	2	1	1	0	1	0	0	0	2	1	1	1	0	0	0	0	1	0	1	1	1	1	1	0	0	0	0	0	-3	-3	-3	-3	-3	-3	-3	2
225	湖北	武汉	1	51	56	160	1	3	2	2	3	1	1	1	1	0	0	1	0	1	0	1	1	1	1	0	0	0	0	1	0	1	1	0	1	1	0	0	0	0	0	-3	-3	-3	-3	-3	-3	-3	4
226	湖北	武汉	1	40	56	160	1	3	2	1	2	1	0	1	1	1	1	1	0	1	0	2	1	1	1	0	0	0	0	0	0	0	2	1	1	1	0	0	0	0	0	-3	-3	-3	-3	-3	-3	-3	4
227	河南	南阳	1	51	56	160	1	3	2	12	2	1	1	2	1	1	0	1	0	1	0	2	1	0	1	1	1	0	0	0	0	1	1	1	1	1	1	1	1	0	0	-3	-3	-3	-3	-3	-3	-3	1
228	湖北	武汉	1	41	56	164	1	3	2	2	3	1	0	2	1	1	0	1	1	1	0	1	1	1	1	0	1	0	0	1	1	1	2	1	1	1	1	0	0	0	1	0	0	0	1	0	0	0	2
229	河南	郑州	0	36	56	165	1	3	2	2	2	1	0	2	1	1	1	0	0	0	0	2	0	0	0	0	0	0	1	1	0	1	3	0	0	1	0	0	1	0	0	-3	-3	-3	-3	-3	-3	-3	2
230	河南	南阳	1	23	56	172	1	3	1	2	2	1	1	2	1	1	1	1	1	1	0	2	1	1	1	1	0	0	0	1	0	1	1	1	1	1	0	0	1	0	0	-3	-3	-3	-3	-3	-3	-3	2
231	湖北	武汉	1	44	57	160	1	3	2	2	4	1	0	1	1	1	1	1	0	1	0	1	1	1	1	0	1	0	1	1	0	1	1	1	1	1	1	0	1	0	0	-3	-3	-3	-3	-3	-3	-3	4
232	河南	郑州	1	37	57	160	1	3	2	12	4	1	1	2	1	1	1	1	1	1	0	2	0	1	0	0	0	0	0	0	0	1	1	1	1	1	0	0	1	0	0	-3	-3	-3	-3	-3	-3	-3	2
233	湖南	长沙	1	35	57	160	1	3	2	4	3	1	1	2	1	1	0	1	0	1	0	1	1	1	0	0	1	0	0	0	0	1	1	1	1	1	0	0	0	0	0	-3	-3	-3	-3	-3	-3	-3	4
234	湖北	武汉	1	36	57	160	1	3	2	2	2	1	0	3	1	1	0	1	0	0	0	2	1	1	0	0	1	0	0	0	0	1	1	1	1	1	1	0	1	0	0	-3	-3	-3	-3	-3	-3	-3	1
235	湖北	武汉	1	21	57	161	1	3	1	9	1	1	0	2	1	1	0	1	0	0	0	2	1	1	1	0	0	0	0	0	0	1	1	1	1	1	0	0	1	0	0	-3	-3	-3	-3	-3	-3	-3	4
236	湖北	武汉	0	45	57	162	1	3	2	8	4	1	1	3	1	1	1	1	1	1	0	2	1	1	1	0	1	0	0	1	0	1	2	1	1	1	1	0	0	0	1	0	0	0	0	1	0	0	2
237	湖北	武汉	1	52	57	164	1	3	2	1	4	1	1	3	1	1	1	1	0	1	0	1	1	1	0	0	1	0	0	1	0	1	1	1	1	1	1	0	1	0	0	-3	-3	-3	-3	-3	-3	-3	4
238	河南	南阳	1	32	57	166	1	3	2	2	2	1	0	2	1	1	1	0	0	0	0	1	1	1	1	1	0	0	0	0	0	1	2	1	1	1	0	0	0	0	0	-3	-3	-3	-3	-3	-3	-3	3
239	湖北	武汉	1	25	57	169	1	3	2	2	2	1	0	3	1	0	0	0	0	1	0	2	1	1	0	0	0	0	0	0	0	1	2	1	1	1	0	0	0	0	0	-3	-3	-3	-3	-3	-3	-3	4
240	湖北	武汉	1	50	58	156	1	3	2	2	3	1	1	1	1	1	1	1	1	1	0	1	1	1	0	0	0	0	0	0	0	1	1	1	1	1	0	0	0	0	0	-3	-3	-3	-3	-3	-3	-3	4
241	陕西	西安	1	33	58	157	1	3	2	5	3	1	1	2	1	0	0	0	0	1	0	2	1	1	0	0	0	0	0	0	0	1	1	0	0	0	0	0	0	1	0	-3	-3	-3	-3	-3	-3	-3	2
242	河南	南阳	1	30	58	158	1	3	2	1	2	1	0	2	0	0	0	1	0	1	0	2	0	1	1	1	0	0	0	0	0	1	1	0	1	1	0	0	0	0	0	-3	-3	-3	-3	-3	-3	-3	5
243	湖北	武汉	1	42	58	158	1	3	2	2	3	1	1	2	1	1	0	1	0	1	0	2	1	0	0	0	1	0	0	0	0	1	1	1	1	1	1	1	1	0	0	-3	-3	-3	-3	-3	-3	-3	2
244	湖北	武汉	1	40	58	158	1	3	2	2	2	1	0	1	1	1	1	1	1	1	0	2	1	1	0	0	1	0	1	1	1	1	1	1	1	1	1	1	1	0	0	-3	-3	-3	-3	-3	-3	-3	4
245	湖北	武汉	1	38	58	158	1	3	2	12	3	1	1	2	1	1	0	0	0	0	1	2	0	0	0	0	1	0	0	0	0	1	2	0	1	1	0	0	1	0	0	-3	-3	-3	-3	-3	-3	-3	4
246	湖北	武汉	1	42	58	159	1	3	2	2	3	1	1	1	1	1	1	1	1	1	0	2	1	1	0	0	0	0	0	0	0	1	1	1	1	1	1	0	1	0	1	0	0	0	0	0	0	1	4
247	河南	信阳	1	31	58	160	1	3	2	2	2	1	0	2	1	1	1	1	0	1	0	2	1	1	0	0	1	0	0	1	0	1	1	1	1	1	0	0	0	0	0	-3	-3	-3	-3	-3	-3	-3	4
248	河南	郑州	1	37	58	160	1	3	2	5	3	1	1	2	0	1	0	0	0	1	0	2	1	1	0	1	0	0	0	0	0	1	2	0	1	1	0	0	0	0	0	-3	-3	-3	-3	-3	-3	-3	3
249	湖北	武汉	1	30	58	160	1	3	2	2	4	1	0	2	1	0	0	1	1	1	0	2	1	1	0	0	0	0	0	1	1	1	1	1	0	1	0	0	0	0	0	-3	-3	-3	-3	-3	-3	-3	2
250	河南	郑州	0	34	58	160	1	3	2	5	4	1	1	2	1	1	0	1	0	1	0	2	1	1	1	0	1	0	0	0	1	1	1	1	1	1	0	1	0	0	0	-3	-3	-3	-3	-3	-3	-3	2
251	湖北	武汉	1	24	58	163	1	3	1	2	2	1	0	1	1	0	0	1	1	1	0	2	1	1	0	0	1	0	0	0	0	1	1	0	0	0	0	0	0	1	0	-3	-3	-3	-3	-3	-3	-3	2
252	湖北	武汉	1	42	58	164	1	3	2	2	2	1	1	1	1	1	0	1	1	1	0	2	1	1	1	0	1	0	0	1	0	1	1	1	1	1	1	1	1	0	1	0	0	0	0	0	0	1	1
253	河南	信阳	0	38	58	172	0	3	2	2	2	1	0	2	1	1	1	0	0	0	0	2	1	0	0	0	0	0	0	0	0	1	2	1	1	1	1	1	1	0	0	-3	-3	-3	-3	-3	-3	-3	3
254	湖北	武汉	1	53	59	157	1	3	2	2	3	1	0	1	1	1	1	0	0	1	0	1	1	1	1	1	1	0	0	0	0	1	2	1	1	1	0	0	0	0	0	-3	-3	-3	-3	-3	-3	-3	2
255	湖北	武汉	1	44	59	163	1	3	2	2	3	1	1	1	1	1	0	1	0	0	0	2	1	0	0	0	1	0	0	1	0	1	2	1	1	1	0	0	1	0	0	-3	-3	-3	-3	-3	-3	-3	2
256	陕西	西安	1	42	59	164	1	3	2	4	4	1	1	2	1	1	0	1	0	1	0	1	1	1	0	0	0	0	0	0	0	1	1	1	1	1	0	0	0	0	0	-3	-3	-3	-3	-3	-3	-3	4
257	河南	南阳	0	36	59	165	1	3	2	4	2	1	1	3	1	1	0	0	0	0	1	3	1	1	1	0	0	0	1	1	1	1	1	1	1	1	0	0	0	0	0	-3	-3	-3	-3	-3	-3	-3	2
258	河南	郑州	0	48	60	153	1	3	2	3	2	1	0	2	1	1	1	1	0	0	0	2	1	0	1	0	0	0	0	0	0	0	4	1	1	1	0	0	0	0	0	-3	-3	-3	-3	-3	-3	-3	4
259	湖北	武汉	1	31	60	153	1	3	2	2	2	0	0	3	1	1	0	1	0	1	0	2	1	0	0	0	0	0	1	0	0	1	1	0	1	1	0	0	0	0	0	-3	-3	-3	-3	-3	-3	-3	2
260	河南	郑州	1	37	60	155	1	3	2	2	3	1	0	2	1	1	1	1	0	1	1	2	1	1	0	0	0	0	0	1	0	1	1	1	1	1	0	0	0	0	0	-3	-3	-3	-3	-3	-3	-3	2
261	河南	信阳	1	35	60	155	1	3	2	3	2	1	0	1	1	1	1	1	0	1	0	3	1	1	1	0	1	0	0	0	0	1	2	0	1	1	1	0	1	0	0	-3	-3	-3	-3	-3	-3	-3	3
262	湖北	武汉	1	40	60	157	1	3	2	2	2	1	0	1	1	1	0	0	0	1	0	2	1	1	1	0	0	0	0	0	0	1	1	1	1	1	0	0	0	0	0	-3	-3	-3	-3	-3	-3	-3	2
263	河南	郑州	1	27	60	158	1	3	2	2	2	1	1	2	1	0	0	1	0	1	0	1	0	1	0	0	0	0	0	0	0	1	1	1	1	1	0	0	0	0	0	-3	-3	-3	-3	-3	-3	-3	4
264	陕西	西安	1	26	60	158	1	3	2	8	3	1	1	3	1	0	1	1	0	1	0	3	1	1	0	0	1	0	0	0	0	0	1	1	1	1	1	1	1	0	0	-3	-3	-3	-3	-3	-3	-3	1
265	湖北	武汉	1	34	60	158	1	3	3	3	3	1	1	1	1	1	1	1	0	0	0	2	1	1	1	0	1	0	0	0	0	1	1	1	1	1	0	0	0	0	1	0	0	0	0	1	0	0	3
266	湖北	武汉	1	26	60	159	1	3	1	2	2	1	0	1	0	1	0	1	1	1	0	3	0	0	0	0	1	0	0	0	0	1	1	0	1	1	0	0	0	0	0	-3	-3	-3	-3	-3	-3	-3	2
267	河南	南阳	1	53	60	160	1	3	2	2	2	1	0	2	1	0	0	0	0	1	0	2	1	0	1	1	1	0	0	0	0	1	2	0	1	1	0	0	1	0	1	1	1	1	0	1	0	0	2
268	湖北	武汉	1	48	60	160	1	3	2	2	2	1	1	1	1	0	1	1	1	1	0	2	1	1	1	0	1	0	0	1	0	1	1	1	1	1	1	0	1	0	0	-3	-3	-3	-3	-3	-3	-3	1
269	河南	南阳	1	49	60	160	1	3	2	5	4	1	1	1	1	1	1	1	1	1	0	1	1	1	1	1	1	0	0	1	1	1	1	1	1	1	1	1	1	0	0	-3	-3	-3	-3	-3	-3	-3	1
270	湖北	武汉	1	47	60	160	1	3	2	2	2	0	1	2	1	1	1	1	0	1	0	2	1	1	0	0	0	0	0	1	1	1	1	1	1	1	0	0	1	0	0	-3	-3	-3	-3	-3	-3	-3	4
271	湖北	武汉	1	58	60	160	1	3	1	2	3	1	0	1	1	0	1	1	1	1	0	2	1	0	1	0	0	0	0	0	0	1	1	0	0	1	0	0	0	0	0	-3	-3	-3	-3	-3	-3	-3	5
272	湖北	武汉	1	46	60	160	1	3	2	2	2	1	0	1	1	1	0	1	1	1	0	1	1	1	1	1	1	0	0	1	0	1	1	1	1	1	0	0	0	0	1	1	1	1	0	1	0	0	1
273	湖北	武汉	1	48	60	160	1	3	2	1	2	0	0	1	1	1	1	1	1	1	0	1	1	1	1	1	1	0	0	1	0	1	1	1	1	1	1	1	1	0	0	-3	-3	-3	-3	-3	-3	-3	4
274	湖北	武汉	1	34	60	161	1	3	1	2	4	0	0	1	1	0	1	1	0	1	0	1	1	1	0	0	1	0	0	1	0	1	1	0	0	1	0	0	1	0	0	-3	-3	-3	-3	-3	-3	-3	4
275	湖北	武汉	1	27	60	162	1	3	2	2	2	1	0	1	1	0	1	0	1	1	0	3	1	1	0	0	0	0	0	0	0	1	2	1	1	1	0	0	0	0	0	-3	-3	-3	-3	-3	-3	-3	2
276	湖北	武汉	1	31	60	162	1	3	2	2	2	0	1	1	1	1	0	1	0	1	0	1	1	1	0	1	0	0	0	0	0	1	1	0	1	1	0	0	0	0	0	-3	-3	-3	-3	-3	-3	-3	3
277	湖北	武汉	1	57	60	162	1	3	2	1	4	1	1	2	1	1	1	0	0	0	0	1	1	1	0	0	1	0	0	1	1	1	1	1	1	1	1	1	1	0	0	-3	-3	-3	-3	-3	-3	-3	4
278	湖北	武汉	1	53	60	162	1	3	2	2	3	1	0	1	1	0	1	1	1	1	0	2	1	1	1	1	1	0	0	0	0	1	1	1	1	1	1	1	1	0	0	-3	-3	-3	-3	-3	-3	-3	4
279	河南	信阳	1	28	60	163	1	3	2	2	2	1	0	2	1	1	1	0	0	0	0	2	1	0	0	0	0	0	0	0	0	0	1	0	1	1	0	0	0	0	0	-3	-3	-3	-3	-3	-3	-3	4
280	湖北	武汉	1	51	60	163	1	3	4	2	3	1	0	1	1	1	1	0	0	1	0	2	1	1	0	1	1	0	0	0	0	1	1	1	1	1	0	0	0	0	0	-3	-3	-3	-3	-3	-3	-3	4
281	河南	郑州	0	26	60	165	1	3	1	2	2	1	0	2	1	1	1	1	1	1	0	2	1	1	1	1	0	0	0	0	0	1	1	1	1	1	0	0	1	0	1	1	1	1	1	1	1	0	1
282	河南	驻马店	0	41	60	165	0	3	2	2	1	1	0	2	1	1	1	0	0	0	0	2	0	0	0	0	0	1	0	0	0	1	2	0	0	0	0	0	0	1	0	-3	-3	-3	-3	-3	-3	-3	2
283	湖北	武汉	1	38	60	165	1	3	2	12	3	1	1	1	1	1	1	0	0	0	0	1	1	1	1	1	1	0	0	1	0	1	1	1	1	1	0	0	1	0	0	-3	-3	-3	-3	-3	-3	-3	4
284	湖北	武汉	1	29	60	165	1	3	2	2	2	1	0	1	1	0	1	1	1	1	0	2	1	1	0	0	1	0	0	0	0	1	2	1	1	1	1	0	0	0	0	-3	-3	-3	-3	-3	-3	-3	2
285	湖北	武汉	1	40	60	165	1	3	2	2	2	1	0	2	1	0	0	1	0	1	0	2	1	1	1	0	0	0	0	0	0	1	1	0	0	1	0	0	1	0	0	-3	-3	-3	-3	-3	-3	-3	2
286	湖北	武汉	1	44	60	165	1	3	2	2	2	1	1	1	1	1	1	1	1	1	0	1	1	1	1	1	1	0	0	1	1	1	1	1	1	1	1	1	1	0	1	0	0	1	0	1	1	0	2
287	湖北	武汉	0	59	60	165	1	3	3	2	3	1	1	1	1	0	0	1	1	1	0	2	1	1	0	0	1	0	0	1	1	1	1	0	1	1	0	1	0	0	1	1	0	0	1	0	1	0	2
288	湖北	武汉	1	41	60	165	1	3	2	12	4	1	1	3	1	1	1	1	0	1	0	3	1	1	0	1	0	0	0	1	0	1	1	1	1	1	0	0	1	0	0	-3	-3	-3	-3	-3	-3	-3	4
289	湖北	武汉	1	32	60	166	1	3	2	4	3	1	1	2	1	1	1	1	0	1	0	2	0	1	1	0	1	0	0	0	0	1	1	1	1	1	1	0	1	0	0	-3	-3	-3	-3	-3	-3	-3	3
290	河南	郑州	1	37	60	167	1	3	2	12	4	1	1	2	1	1	1	0	0	1	0	2	1	1	1	0	0	0	0	1	0	1	1	1	1	1	1	1	1	0	0	-3	-3	-3	-3	-3	-3	-3	3
291	湖北	武汉	1	45	60	167	1	3	2	2	2	0	1	1	1	0	0	1	0	1	0	4	1	1	1	1	1	0	0	1	0	1	1	1	1	1	1	0	1	0	0	-3	-3	-3	-3	-3	-3	-3	4
292	河南	郑州	0	23	60	168	1	3	1	9	1	1	0	2	0	1	0	1	0	0	0	1	1	1	0	0	1	0	0	1	0	1	1	1	1	1	1	1	1	0	0	-3	-3	-3	-3	-3	-3	-3	4
293	湖北	武汉	1	26	60	168	1	3	1	2	2	1	0	2	1	0	1	0	0	1	0	2	1	0	0	0	0	0	0	0	0	1	2	0	1	1	0	0	0	0	0	-3	-3	-3	-3	-3	-3	-3	4
294	湖北	武汉	1	32	60	168	1	3	1	2	2	1	1	3	1	0	0	1	0	0	0	2	1	1	0	0	0	0	0	0	0	1	1	1	1	1	0	0	0	0	0	-3	-3	-3	-3	-3	-3	-3	4
295	陕西	西安	1	43	60	169	1	3	2	4	4	1	1	2	1	1	0	0	0	1	0	1	1	1	1	1	1	0	0	1	0	1	1	1	1	1	1	1	1	0	0	-3	-3	-3	-3	-3	-3	-3	1
296	湖北	武汉	1	36	60	175	0	3	2	2	2	1	0	1	1	1	1	0	1	1	0	1	1	1	0	0	1	0	0	1	0	1	2	1	1	1	0	1	0	0	1	1	0	1	0	0	0	0	2
297	河南	南阳	1	31	60	178	0	3	2	4	2	1	0	2	1	1	1	0	0	0	0	1	1	1	0	0	1	0	0	1	1	1	1	1	1	1	1	1	1	0	0	-3	-3	-3	-3	-3	-3	-3	1
298	湖北	武汉	0	28	61	170	0	3	1	4	3	1	1	1	1	1	1	1	0	1	0	1	1	1	1	0	0	0	0	1	0	1	1	1	1	1	0	0	0	0	0	-3	-3	-3	-3	-3	-3	-3	4
299	河南	郑州	1	49	61	171	0	3	1	2	3	0	0	3	1	1	0	1	0	0	0	2	1	1	0	0	0	0	0	1	1	1	1	1	1	1	1	1	1	0	0	-3	-3	-3	-3	-3	-3	-3	2
300	湖北	武汉	0	47	62	163	1	3	2	2	3	1	0	1	1	1	1	1	1	1	0	1	1	1	1	1	1	0	0	1	1	1	1	1	1	1	0	0	1	0	0	-3	-3	-3	-3	-3	-3	-3	1
301	湖北	武汉	1	50	62	163	0	3	2	2	2	1	0	1	1	1	1	1	0	1	0	2	1	0	0	0	1	0	0	0	0	1	2	0	1	1	0	0	1	0	0	-3	-3	-3	-3	-3	-3	-3	2
302	河南	信阳	1	23	62	165	1	3	1	2	1	1	1	1	1	1	0	1	0	0	0	1	1	0	0	0	0	0	0	1	1	1	2	0	0	1	0	0	0	0	1	0	1	0	0	0	0	0	1
303	湖北	襄阳	1	49	62	168	0	3	2	2	4	1	1	1	1	1	1	0	0	0	0	1	1	1	0	0	0	0	0	0	1	1	2	1	1	1	0	0	1	0	0	-3	-3	-3	-3	-3	-3	-3	4
304	湖北	武汉	1	45	62	170	0	3	2	2	3	1	0	3	1	1	0	1	0	1	0	2	1	1	0	0	0	0	0	0	0	1	2	1	1	1	0	0	0	0	0	-3	-3	-3	-3	-3	-3	-3	4
305	湖北	武汉	0	39	62	173	0	3	2	4	4	1	1	2	1	1	1	0	0	1	0	2	1	1	1	0	0	0	0	0	0	1	1	0	1	1	0	0	0	0	0	-3	-3	-3	-3	-3	-3	-3	4
306	湖北	武汉	1	32	62	178	0	3	2	1	3	1	0	2	1	0	0	0	0	1	0	2	1	1	1	1	0	0	0	0	0	1	1	0	0	1	0	0	1	0	0	-3	-3	-3	-3	-3	-3	-3	2
307	河南	南阳	0	35	63	153	1	3	2	2	2	0	0	2	1	0	1	1	1	1	0	2	1	1	1	1	1	0	0	0	0	1	1	1	1	1	0	0	0	0	0	-3	-3	-3	-3	-3	-3	-3	4
308	河南	郑州	1	47	63	161	1	3	2	5	3	1	1	2	1	1	1	1	0	1	0	1	1	1	0	0	1	0	0	0	0	1	2	1	1	1	0	0	0	0	0	-3	-3	-3	-3	-3	-3	-3	4
309	湖北	武汉	1	48	63	162	1	3	2	1	3	1	1	1	1	1	1	0	0	1	0	2	1	1	1	1	0	0	0	0	0	1	1	1	1	1	0	0	1	0	0	-3	-3	-3	-3	-3	-3	-3	3
310	安徽	芜湖	1	50	63	162	1	3	2	5	4	1	1	2	1	1	1	0	0	0	0	1	1	0	0	0	0	0	1	0	1	1	1	1	1	1	0	0	1	0	0	-3	-3	-3	-3	-3	-3	-3	4
311	湖北	武汉	1	25	63	172	0	3	2	4	3	1	1	1	1	1	1	1	0	1	0	2	1	0	0	0	1	0	0	0	0	1	1	1	1	1	1	0	1	0	0	-3	-3	-3	-3	-3	-3	-3	5
312	湖北	武汉	1	50	64	158	1	3	2	2	2	0	0	1	1	1	0	1	0	1	0	2	1	1	1	1	0	0	0	0	0	1	2	1	1	1	0	0	0	0	0	-3	-3	-3	-3	-3	-3	-3	4
313	河南	郑州	0	32	64	162	1	3	2	2	2	1	1	2	1	0	1	1	1	1	0	1	1	0	0	0	1	0	0	0	1	1	1	1	1	1	0	0	0	0	1	1	1	1	0	0	0	1	2
314	湖北	武汉	1	53	64	162	1	3	2	1	2	1	1	1	1	0	1	0	1	1	0	1	1	1	1	0	1	0	0	0	0	1	1	1	1	1	1	0	1	0	0	-3	-3	-3	-3	-3	-3	-3	2
315	湖北	武汉	1	49	64	165	1	3	2	1	3	1	0	1	1	1	1	1	1	1	0	2	1	0	1	1	0	0	0	1	0	1	1	1	1	1	0	0	1	0	1	1	0	1	0	0	0	0	1
316	河南	南阳	1	29	64	166	1	3	2	2	2	1	0	2	1	1	0	1	1	1	0	1	1	0	0	1	0	0	0	1	0	1	2	1	1	1	0	0	1	0	0	-3	-3	-3	-3	-3	-3	-3	4
317	湖北	武汉	1	34	64	166	1	3	2	2	2	1	0	2	1	1	1	1	1	1	0	2	1	1	1	0	0	0	0	1	0	1	1	1	1	1	0	0	0	0	0	-3	-3	-3	-3	-3	-3	-3	3
318	湖北	武汉	1	53	64	167	0	3	2	2	4	1	0	1	1	0	0	0	0	1	0	1	1	1	0	0	1	0	0	0	0	1	1	1	1	1	0	0	1	0	0	-3	-3	-3	-3	-3	-3	-3	4
319	河南	南阳	0	34	64	168	1	3	2	2	1	1	1	2	1	1	1	0	0	0	0	3	1	1	1	1	0	0	0	0	0	1	1	1	1	1	0	0	0	0	0	-3	-3	-3	-3	-3	-3	-3	4
320	湖北	武汉	1	57	64	170	0	3	2	2	4	0	1	1	1	0	1	0	0	1	0	2	0	1	0	0	0	0	0	1	0	1	1	1	1	1	0	0	0	0	0	-3	-3	-3	-3	-3	-3	-3	4
321	河南	驻马店	0	44	64	175	0	3	2	1	2	1	1	2	1	1	1	1	0	1	0	1	1	1	0	1	1	0	0	0	0	1	1	0	0	1	0	0	0	0	0	-3	-3	-3	-3	-3	-3	-3	4
322	河南	郑州	1	48	65	176	1	3	2	2	2	1	1	2	1	1	0	1	1	1	0	2	1	1	1	0	0	0	0	0	0	1	1	1	1	1	0	0	0	0	0	-3	-3	-3	-3	-3	-3	-3	3
323	湖北	武汉	1	52	65	173	1	3	2	2	3	1	0	1	1	1	1	0	0	0	0	1	1	1	0	0	1	0	1	1	1	1	1	1	1	1	1	0	1	0	0	-3	-3	-3	-3	-3	-3	-3	1
324	河南	南阳	0	32	65	155	1	3	2	2	2	1	0	2	1	0	1	1	0	0	0	2	1	0	0	0	0	0	0	0	1	1	1	0	1	1	0	0	0	0	0	-3	-3	-3	-3	-3	-3	-3	3
325	河南	郑州	1	41	65	155	1	3	2	3	3	1	1	2	1	1	0	0	0	1	0	2	1	0	0	0	1	0	0	0	0	1	2	0	1	0	0	0	0	0	0	-3	-3	-3	-3	-3	-3	-3	2
326	河南	南阳	1	32	65	160	1	3	2	2	1	1	0	2	1	1	1	1	0	1	0	2	1	0	0	0	0	0	0	0	0	1	2	1	1	1	0	1	0	0	0	-3	-3	-3	-3	-3	-3	-3	2
327	湖北	武汉	1	25	65	160	1	3	2	1	2	1	0	1	1	1	0	1	0	0	0	1	1	1	1	1	0	0	0	1	0	1	1	1	1	1	1	1	0	0	0	-3	-3	-3	-3	-3	-3	-3	1
328	湖北	武汉	1	62	65	160	1	3	2	11	3	1	1	3	1	1	1	1	0	0	0	1	1	0	0	0	0	0	0	1	0	1	1	1	1	1	0	0	1	0	0	-3	-3	-3	-3	-3	-3	-3	4
329	湖北	武汉	1	50	65	161	1	3	2	2	2	0	1	2	1	1	1	0	0	1	0	2	1	1	0	1	0	0	0	1	0	1	1	1	1	1	0	0	0	0	0	-3	-3	-3	-3	-3	-3	-3	4
330	河南	南阳	1	42	65	163	1	3	2	2	2	1	0	2	1	1	0	1	1	1	0	1	1	1	1	1	1	0	0	1	1	1	1	1	1	1	0	0	0	0	0	-3	-3	-3	-3	-3	-3	-3	2
331	河南	南阳	1	26	65	165	1	3	2	2	2	1	0	2	1	1	1	0	0	0	0	2	1	0	0	0	0	0	0	0	0	1	1	1	1	1	1	0	1	0	0	-3	-3	-3	-3	-3	-3	-3	1
332	河南	郑州	1	49	65	166	1	3	2	12	4	1	1	2	1	1	0	0	0	1	0	1	1	0	0	0	0	0	0	0	0	1	2	1	1	1	1	1	1	0	0	-3	-3	-3	-3	-3	-3	-3	4
333	湖北	武汉	1	54	65	166	1	3	2	2	4	1	1	1	1	0	1	1	0	1	0	1	1	1	1	1	1	0	0	1	0	1	2	1	1	1	1	0	0	0	0	-3	-3	-3	-3	-3	-3	-3	4
334	河南	南阳	1	38	65	167	1	3	2	2	2	1	1	2	1	1	0	1	1	1	0	2	0	1	0	0	1	0	0	1	0	1	1	1	1	1	0	0	0	0	0	-3	-3	-3	-3	-3	-3	-3	4
335	湖北	武汉	1	46	65	168	1	3	2	2	2	0	0	3	1	1	0	1	0	1	0	2	1	1	1	0	0	0	0	1	1	1	1	1	1	1	0	0	1	0	0	-3	-3	-3	-3	-3	-3	-3	4
336	河南	南阳	1	29	65	170	0	3	2	2	2	1	0	2	1	1	1	0	0	0	0	2	0	0	0	0	1	0	0	0	1	1	1	1	1	1	1	0	0	0	0	-3	-3	-3	-3	-3	-3	-3	1
337	湖北	武汉	1	41	65	170	0	3	2	2	2	1	1	1	1	1	0	1	0	0	0	2	1	0	0	0	0	0	0	0	0	1	2	1	1	1	0	0	1	0	0	-3	-3	-3	-3	-3	-3	-3	2
338	河南	郑州	1	32	65	170	0	3	1	5	4	1	1	2	1	0	0	1	0	0	0	1	1	1	0	0	0	0	0	1	1	1	1	0	0	1	1	0	0	0	1	0	1	1	0	0	0	0	1
339	湖北	武汉	1	41	65	171	1	3	3	12	4	1	1	1	1	1	1	1	0	1	0	2	1	1	0	1	0	0	0	0	0	1	1	1	1	1	1	0	1	0	0	-3	-3	-3	-3	-3	-3	-3	4
340	河南	南阳	1	30	65	175	0	3	2	1	1	1	0	2	1	1	1	1	1	1	0	2	1	0	0	0	1	0	0	1	1	1	1	1	1	1	1	1	1	0	0	-3	-3	-3	-3	-3	-3	-3	2
341	湖北	武汉	1	41	65	175	0	3	1	2	4	0	0	1	1	0	1	0	0	1	0	2	0	1	0	0	1	0	0	0	0	1	1	1	1	1	0	0	0	0	0	-3	-3	-3	-3	-3	-3	-3	4
342	湖北	武汉	0	32	65	176	0	3	2	12	4	1	1	2	1	1	0	1	1	1	0	1	1	1	0	0	1	0	0	1	0	1	1	1	0	1	0	1	0	0	0	-3	-3	-3	-3	-3	-3	-3	2
343	湖北	武汉	1	50	66	157	1	3	2	2	3	1	1	1	1	0	1	0	0	1	0	1	1	1	0	0	0	0	0	0	0	1	2	1	1	1	0	0	1	0	0	-3	-3	-3	-3	-3	-3	-3	4
344	河南	南阳	1	40	66	166	1	3	2	2	2	1	0	2	1	1	0	1	1	1	0	2	0	1	0	0	1	0	0	1	1	1	2	1	1	1	0	1	0	0	0	-3	-3	-3	-3	-3	-3	-3	4
345	湖北	武汉	1	47	66	168	0	3	2	3	4	1	1	2	1	1	0	1	0	1	0	2	1	1	0	0	1	0	0	0	0	1	1	1	1	1	0	0	1	0	0	-3	-3	-3	-3	-3	-3	-3	4
346	湖北	武汉	1	26	67	163	1	3	1	2	2	1	0	2	1	0	1	1	1	1	0	1	1	1	0	0	0	0	0	0	0	1	1	1	0	1	0	0	0	0	0	-3	-3	-3	-3	-3	-3	-3	2
347	湖北	武汉	1	58	67	170	0	3	2	2	3	0	1	1	1	0	0	0	0	1	0	2	1	0	0	1	0	0	0	0	0	1	1	0	0	1	0	0	1	0	0	-3	-3	-3	-3	-3	-3	-3	1
348	湖北	武汉	1	42	67	171	0	3	2	2	2	1	0	3	1	1	0	1	0	1	0	2	1	0	1	0	1	0	0	0	0	1	2	1	1	1	0	0	0	0	0	-3	-3	-3	-3	-3	-3	-3	4
349	河南	南阳	1	28	67	177	0	3	2	6	1	1	0	2	1	1	1	1	0	0	0	1	1	0	0	0	0	0	0	1	1	1	1	1	1	1	0	0	0	0	1	1	0	0	0	0	0	0	2
350	湖北	武汉	1	55	68	158	1	3	3	11	2	1	0	2	1	1	0	1	1	1	0	2	1	1	0	0	0	0	0	0	0	1	1	1	1	1	0	0	0	0	0	-3	-3	-3	-3	-3	-3	-3	3
351	河南	郑州	1	28	68	160	1	3	1	2	3	0	0	2	1	0	0	1	0	1	0	1	1	0	0	0	0	0	0	0	0	1	2	1	1	1	0	0	1	0	0	-3	-3	-3	-3	-3	-3	-3	4
352	湖北	孝感	1	53	68	165	0	3	2	2	2	1	0	1	1	1	1	1	0	1	0	2	1	1	1	1	0	0	0	1	0	1	1	1	1	1	0	0	1	0	0	-3	-3	-3	-3	-3	-3	-3	4
353	湖北	武汉	1	38	68	181	0	3	2	2	2	1	0	1	1	1	1	1	0	1	0	2	0	0	0	0	1	0	0	0	0	1	1	1	1	1	0	0	0	0	0	-3	-3	-3	-3	-3	-3	-3	2
354	河南	南阳	1	50	69	165	0	3	2	5	4	1	1	2	1	1	0	1	1	1	0	1	1	0	0	1	1	0	0	0	0	1	1	1	1	1	0	0	0	0	0	-3	-3	-3	-3	-3	-3	-3	4
355	湖北	武汉	1	36	69	168	0	3	2	2	3	0	1	1	1	1	1	1	0	1	0	2	1	1	0	0	1	0	0	1	0	1	4	0	0	1	0	0	1	0	0	-3	-3	-3	-3	-3	-3	-3	4
356	湖北	武汉	1	38	69	171	1	3	1	12	3	1	1	3	0	1	0	1	0	0	0	2	1	1	0	0	1	0	0	1	0	1	1	1	1	1	0	0	1	0	0	-3	-3	-3	-3	-3	-3	-3	2
357	湖北	武汉	1	53	70	152	1	3	2	3	4	1	0	3	1	0	1	1	0	1	0	3	1	1	1	1	0	0	0	1	0	1	2	1	1	1	1	1	1	0	0	-3	-3	-3	-3	-3	-3	-3	4
358	河南	驻马店	1	28	70	158	1	3	2	2	2	1	0	2	1	1	0	0	0	1	0	2	1	1	1	0	0	0	0	0	0	1	2	1	1	1	0	0	1	0	0	-3	-3	-3	-3	-3	-3	-3	4
359	河南	南阳	1	30	70	160	1	3	2	2	2	1	0	2	1	1	1	1	1	1	0	2	1	0	1	0	0	0	0	0	0	1	1	1	1	1	1	1	1	0	0	-3	-3	-3	-3	-3	-3	-3	4
360	湖北	武汉	1	34	70	160	1	3	2	2	1	0	0	3	1	1	0	1	0	1	0	3	1	1	1	0	0	0	1	0	0	1	1	0	0	0	0	0	0	1	0	-3	-3	-3	-3	-3	-3	-3	3
361	湖北	武汉	1	49	70	161	1	3	2	2	3	1	1	1	1	1	1	0	1	0	0	2	1	0	1	0	1	0	0	0	0	1	2	1	1	1	0	0	0	0	0	-3	-3	-3	-3	-3	-3	-3	3
362	河南	郑州	0	40	70	162	0	3	2	2	3	0	1	2	1	1	1	1	1	1	0	2	1	1	1	1	1	0	0	0	1	1	2	1	1	1	1	1	1	0	1	0	0	1	0	1	1	0	2
363	湖北	宜昌	1	36	70	162	1	3	2	2	2	1	1	2	1	1	1	1	0	1	0	2	1	1	1	1	0	0	0	1	0	1	1	1	1	1	1	1	1	0	0	-3	-3	-3	-3	-3	-3	-3	4
364	河南	驻马店	0	28	70	165	1	3	2	2	2	1	0	2	1	1	1	1	0	1	0	2	0	0	0	0	1	0	0	1	1	1	1	1	0	0	0	0	0	0	0	-3	-3	-3	-3	-3	-3	-3	3
365	湖北	武汉	1	52	70	165	1	3	2	2	4	1	0	1	1	0	1	1	1	1	0	1	1	0	1	0	1	0	0	0	0	1	1	1	1	1	0	0	0	0	0	-3	-3	-3	-3	-3	-3	-3	2
366	湖北	武汉	1	62	70	165	1	3	2	11	2	1	1	1	1	0	1	0	0	1	0	2	1	1	0	1	1	0	0	0	0	1	2	1	1	1	0	0	1	0	0	-3	-3	-3	-3	-3	-3	-3	4
367	河南	南阳	0	47	70	166	1	3	2	2	2	0	0	2	1	1	1	1	1	1	0	1	1	1	0	0	1	0	0	1	0	1	1	1	1	1	0	0	0	0	0	-3	-3	-3	-3	-3	-3	-3	1
368	湖北	武汉	1	51	70	167	0	3	2	2	3	1	1	1	1	1	1	1	1	1	0	1	1	1	1	0	1	0	0	1	1	1	1	1	0	1	0	0	1	0	0	-3	-3	-3	-3	-3	-3	-3	2
369	河南	驻马店	0	24	70	169	1	3	1	3	2	1	0	2	1	1	1	1	0	1	0	2	0	0	0	0	1	0	0	0	1	1	1	1	1	1	0	0	0	0	0	-3	-3	-3	-3	-3	-3	-3	4
370	河南	驻马店	1	49	70	169	0	3	2	3	2	1	0	2	0	1	0	1	0	0	0	2	1	0	0	0	0	0	0	0	0	0	2	1	1	1	0	0	1	0	0	-3	-3	-3	-3	-3	-3	-3	4
371	河南	信阳	0	30	70	170	0	3	1	2	2	1	0	2	1	0	0	1	1	0	0	2	1	1	1	1	0	0	0	0	0	1	1	0	0	1	0	0	0	0	0	-3	-3	-3	-3	-3	-3	-3	3
372	湖北	武汉	1	56	70	170	0	3	2	2	3	1	1	1	1	0	0	1	1	1	0	2	1	1	1	0	1	0	0	1	1	1	1	1	1	1	1	0	1	0	0	-3	-3	-3	-3	-3	-3	-3	2
373	湖北	武汉	0	39	70	176	0	3	2	8	4	1	1	1	1	1	1	1	0	1	0	2	1	1	1	1	1	0	0	0	0	1	1	1	1	1	0	0	1	0	0	-3	-3	-3	-3	-3	-3	-3	4
374	河南	南阳	1	33	70	177	0	3	2	2	2	1	0	2	1	1	0	0	0	0	1	2	1	1	1	1	1	1	0	1	1	1	1	1	1	1	1	1	1	0	1	1	1	1	1	1	1	0	1
375	河南	信阳	1	38	71	177	0	3	2	2	2	1	0	2	1	1	1	1	0	1	0	2	1	1	1	1	0	0	0	0	0	1	2	1	1	1	0	0	1	0	1	1	1	1	0	0	1	0	2
376	湖北	武汉	1	35	72	158	1	3	2	2	1	1	0	1	1	1	1	0	1	1	0	2	1	1	1	0	0	0	0	1	0	1	1	0	0	1	0	0	1	0	0	-3	-3	-3	-3	-3	-3	-3	4
377	河南	南阳	1	28	72	162	1	3	2	2	2	1	0	2	1	0	1	1	1	1	0	2	1	0	0	0	0	0	0	0	0	1	2	0	0	1	0	0	0	0	0	-3	-3	-3	-3	-3	-3	-3	3
378	河南	郑州	0	34	72	168	0	3	2	2	3	1	0	2	1	1	1	1	0	1	0	2	1	1	1	0	0	0	0	0	0	1	1	1	1	1	0	0	0	0	0	-3	-3	-3	-3	-3	-3	-3	1
379	湖北	武汉	1	38	72	168	0	3	2	1	2	1	0	2	1	0	0	1	1	1	0	2	1	1	1	1	0	0	0	1	0	1	2	1	1	1	1	0	1	0	0	-3	-3	-3	-3	-3	-3	-3	3
380	河南	信阳	1	24	72	175	0	3	1	2	1	1	0	1	1	0	1	0	0	1	0	3	1	0	0	0	1	0	0	0	1	1	2	1	1	1	1	0	1	0	1	0	0	1	1	1	1	0	2
381	湖北	武汉	1	30	72	175	0	3	2	4	3	1	1	1	1	1	0	0	0	1	0	1	1	1	0	0	1	0	0	1	0	1	1	0	1	1	0	0	1	0	0	-3	-3	-3	-3	-3	-3	-3	3
382	湖北	武汉	1	30	72	175	0	3	1	2	2	1	0	2	1	0	1	1	1	1	0	3	1	1	1	1	0	0	0	0	0	1	2	1	1	1	0	0	0	0	0	-3	-3	-3	-3	-3	-3	-3	4
383	河南	郑州	1	47	73	168	0	3	2	5	3	1	1	2	1	0	1	1	1	1	1	2	1	1	1	1	1	1	0	0	1	1	1	0	1	1	0	0	1	0	0	-3	-3	-3	-3	-3	-3	-3	2
384	湖北	武汉	1	57	73	170	0	3	2	2	3	1	0	1	1	0	1	1	1	1	0	2	1	1	1	0	1	0	0	0	0	1	2	1	1	1	1	0	1	0	0	-3	-3	-3	-3	-3	-3	-3	2
385	湖北	武汉	1	44	73	173	0	3	2	8	4	1	1	1	1	1	1	1	0	1	0	2	1	1	0	0	1	0	0	0	0	1	1	1	1	1	1	0	0	0	0	-3	-3	-3	-3	-3	-3	-3	2
386	湖北	武汉	1	38	73	178	0	3	2	2	4	1	1	2	1	1	1	1	1	1	0	2	1	1	0	1	1	0	0	1	1	1	1	0	1	1	0	1	1	0	1	0	0	1	0	1	1	0	1
387	湖北	武汉	1	37	73	180	0	3	2	2	3	1	1	1	1	1	1	1	1	1	0	2	1	1	1	0	1	0	0	0	0	1	1	1	1	1	1	1	1	0	1	0	0	0	0	0	0	1	2
388	河南	郑州	0	47	74	175	0	3	2	2	3	1	1	2	1	1	0	1	0	1	0	2	1	0	1	0	1	0	0	0	0	1	2	0	1	1	0	0	0	0	0	-3	-3	-3	-3	-3	-3	-3	3
389	湖北	武汉	1	41	75	160	1	3	2	2	3	0	1	1	1	1	1	0	0	0	0	2	1	1	0	0	0	0	0	1	0	1	1	1	1	1	1	0	1	0	0	-3	-3	-3	-3	-3	-3	-3	2
390	湖北	武汉	1	40	75	161	1	3	2	2	2	1	0	1	1	1	1	1	1	1	0	2	1	1	1	1	1	0	0	1	1	1	1	1	1	1	0	0	1	0	1	1	0	1	0	0	1	0	2
391	河南	郑州	1	30	75	164	0	3	2	2	3	1	1	2	1	1	0	1	0	1	0	1	1	1	0	1	1	0	0	0	0	1	2	0	1	1	0	0	0	0	0	-3	-3	-3	-3	-3	-3	-3	4
392	湖北	武汉	1	31	75	164	1	3	1	2	2	0	0	1	1	1	1	0	0	1	0	1	1	1	0	0	1	0	0	1	1	1	1	1	0	1	0	0	0	0	0	-3	-3	-3	-3	-3	-3	-3	4
393	河南	郑州	0	50	75	165	0	3	2	2	3	1	1	2	1	1	1	1	1	1	0	2	1	1	1	1	1	0	0	0	0	1	1	1	1	1	0	0	1	0	0	-3	-3	-3	-3	-3	-3	-3	4
394	河南	郑州	1	34	75	169	0	3	2	2	2	1	1	2	1	1	0	1	0	1	0	1	1	1	0	0	1	0	0	1	1	1	1	1	1	1	0	1	0	0	0	-3	-3	-3	-3	-3	-3	-3	2
395	河南	郑州	1	30	75	170	1	3	2	2	2	0	1	2	1	0	1	1	0	1	0	2	1	1	0	1	1	0	0	0	0	1	2	1	1	1	1	0	0	0	0	-3	-3	-3	-3	-3	-3	-3	4
396	河南	信阳	1	40	75	170	0	3	2	8	3	1	0	1	1	1	1	1	1	1	0	3	1	1	1	1	1	0	0	0	0	1	1	1	1	1	1	0	1	0	0	-3	-3	-3	-3	-3	-3	-3	3
397	河南	信阳	1	25	75	170	0	3	2	1	2	1	0	1	1	0	1	1	0	1	0	3	1	0	1	0	1	0	0	0	0	1	2	1	1	1	1	1	1	0	1	0	0	0	1	1	0	0	1
398	湖北	武汉	1	25	75	170	1	3	2	2	2	1	0	1	1	0	1	1	1	1	0	2	1	1	0	0	1	0	0	1	0	1	1	1	1	1	1	0	1	0	0	-3	-3	-3	-3	-3	-3	-3	2
399	湖北	武汉	1	58	75	171	0	3	2	1	3	1	0	1	1	1	1	1	1	1	0	2	1	1	0	1	1	0	0	1	0	1	1	1	1	1	1	0	1	0	0	-3	-3	-3	-3	-3	-3	-3	4
400	河南	南阳	0	24	75	172	0	3	1	2	2	1	0	2	1	1	0	1	1	1	0	2	1	1	1	0	0	0	0	0	0	1	1	1	1	1	0	0	1	0	0	-3	-3	-3	-3	-3	-3	-3	2
401	河南	南阳	0	30	75	175	0	3	2	2	2	1	0	2	1	0	1	1	0	0	0	1	1	1	0	0	0	0	0	1	1	1	1	1	1	1	0	0	0	0	0	-3	-3	-3	-3	-3	-3	-3	2
402	湖北	武汉	1	40	75	175	0	3	2	5	4	1	1	2	1	1	1	1	1	1	0	2	1	1	1	1	1	0	0	1	1	1	1	1	1	1	0	0	1	0	0	-3	-3	-3	-3	-3	-3	-3	4
403	河南	驻马店	1	30	75	178	0	3	1	1	2	1	0	1	1	1	1	1	0	1	0	1	1	1	1	1	1	0	0	0	0	1	1	1	1	1	0	0	0	0	0	-3	-3	-3	-3	-3	-3	-3	4
404	河南	南阳	1	28	75	178	0	3	2	1	2	0	0	2	1	0	1	0	0	1	0	2	1	0	1	0	1	0	0	0	0	1	1	0	1	1	0	0	0	0	0	-3	-3	-3	-3	-3	-3	-3	4
405	湖北	武汉	1	33	76	162	1	3	2	2	3	1	1	1	1	1	1	1	1	1	0	2	1	1	1	1	1	0	0	1	0	1	1	1	1	1	0	0	0	0	0	-3	-3	-3	-3	-3	-3	-3	1
406	河南	郑州	1	36	77	178	0	3	2	5	3	1	1	2	1	1	1	1	0	1	0	2	1	1	1	1	0	0	0	1	0	1	1	1	1	1	0	0	1	0	0	-3	-3	-3	-3	-3	-3	-3	2
407	湖北	武汉	1	59	77	179	0	3	2	3	4	0	1	2	1	1	1	1	1	0	0	1	1	0	0	0	1	0	0	0	1	1	1	1	1	1	0	0	1	0	0	-3	-3	-3	-3	-3	-3	-3	4
408	湖北	武汉	1	49	78	169	0	3	2	2	3	0	0	1	1	1	1	1	1	1	0	2	1	0	0	0	1	0	0	0	0	1	2	0	0	1	0	0	0	0	0	-3	-3	-3	-3	-3	-3	-3	3
409	河南	南阳	0	27	78	182	0	3	2	2	3	1	0	2	1	1	1	1	1	1	0	3	1	0	0	0	0	0	0	0	0	1	2	1	1	0	0	0	1	0	0	-3	-3	-3	-3	-3	-3	-3	4
410	湖北	武汉	1	47	79	168	0	3	2	2	3	1	1	1	1	1	1	1	1	1	0	2	1	1	0	0	1	0	0	0	0	1	1	1	1	1	0	0	0	0	0	-3	-3	-3	-3	-3	-3	-3	2
411	河南	郑州	1	30	80	160	1	3	2	2	2	1	0	2	1	1	0	1	0	1	0	2	1	1	0	0	0	0	0	1	0	1	1	1	1	1	1	1	1	0	0	-3	-3	-3	-3	-3	-3	-3	2
412	河南	驻马店	0	31	80	163	1	3	2	12	1	1	0	2	1	0	1	1	1	1	0	2	1	1	1	1	0	0	0	1	0	1	1	1	1	1	0	0	1	0	0	-3	-3	-3	-3	-3	-3	-3	1
413	湖北	武汉	1	51	80	173	1	3	2	2	2	1	0	1	1	0	0	1	1	1	0	2	1	1	1	0	1	0	0	1	1	1	1	1	1	1	0	0	0	0	0	-3	-3	-3	-3	-3	-3	-3	4
414	湖北	武汉	1	44	80	174	0	3	2	2	3	1	1	1	1	1	1	1	1	1	0	1	1	1	0	0	1	0	0	1	0	1	1	1	1	1	0	0	1	0	0	-3	-3	-3	-3	-3	-3	-3	2
415	河南	信阳	1	35	80	176	0	3	2	1	2	1	0	1	1	1	1	1	1	1	0	2	1	1	1	1	1	0	0	0	0	1	1	1	1	1	1	0	0	0	0	-3	-3	-3	-3	-3	-3	-3	2
416	河南	南阳	1	30	80	177	0	3	1	1	2	1	0	2	1	0	1	1	1	1	0	1	1	1	1	1	1	0	0	0	0	1	1	1	1	1	1	0	0	0	0	-3	-3	-3	-3	-3	-3	-3	3
417	河南	信阳	1	29	82	175	0	3	2	2	2	1	0	1	1	1	0	1	1	1	0	2	1	1	1	0	1	0	0	0	0	1	1	1	1	1	1	0	0	0	0	-3	-3	-3	-3	-3	-3	-3	2
418	湖北	武汉	1	32	82	175	0	3	1	2	2	1	0	1	1	1	1	1	1	1	0	1	1	1	1	0	1	0	1	1	1	1	1	1	1	1	0	0	0	0	1	1	1	1	1	1	1	0	1
419	河南	驻马店	0	42	82	177	0	3	2	1	2	1	0	3	1	1	1	1	1	1	0	2	1	0	0	0	1	0	0	0	1	1	1	1	1	1	1	1	1	0	0	-3	-3	-3	-3	-3	-3	-3	4
420	河南	信阳	0	32	85	183	0	3	2	2	2	1	0	1	1	1	1	1	1	1	0	2	1	0	0	0	0	0	0	0	0	1	2	0	1	0	0	0	0	0	0	-3	-3	-3	-3	-3	-3	-3	4
421	湖北	武汉	1	59	85	174	0	3	2	2	3	1	0	1	1	0	0	1	0	1	0	2	1	0	1	0	1	0	0	1	0	1	1	1	1	1	0	0	0	0	0	-3	-3	-3	-3	-3	-3	-3	3
422	湖北	武汉	1	44	85	170	0	3	3	1	2	1	1	1	1	1	1	1	1	1	0	1	1	1	0	0	1	0	0	1	1	1	1	1	1	1	1	0	1	0	1	0	0	1	0	0	0	0	1
423	河南	南阳	1	31	85	175	0	3	2	2	2	1	0	2	1	1	0	1	0	1	0	3	1	1	1	1	0	0	0	0	1	1	1	1	1	1	0	0	1	0	0	-3	-3	-3	-3	-3	-3	-3	4
424	湖北	武汉	1	65	85	176	0	3	2	2	3	0	0	1	1	1	0	1	1	1	0	1	1	1	1	0	1	0	0	0	0	1	1	1	1	1	0	0	0	0	0	-3	-3	-3	-3	-3	-3	-3	2
425	湖北	武汉	0	59	85	176	0	3	2	2	3	1	0	1	1	0	1	1	0	1	0	1	1	1	0	0	1	0	0	0	1	1	2	1	0	1	1	1	1	0	0	-3	-3	-3	-3	-3	-3	-3	4
426	湖北	武汉	1	39	85	182	0	3	2	1	3	1	0	1	1	0	0	1	1	1	0	1	1	1	0	0	0	0	0	1	0	1	1	1	1	1	0	0	0	0	0	-3	-3	-3	-3	-3	-3	-3	2
427	河南	郑州	1	32	85	182	0	3	2	4	3	1	0	2	1	1	0	1	1	1	0	2	1	1	1	0	1	0	0	0	0	1	1	1	1	1	0	0	0	0	0	-3	-3	-3	-3	-3	-3	-3	4
428	河南	郑州	1	27	87	185	0	3	1	8	3	1	1	2	1	0	1	1	0	1	0	1	0	0	0	0	1	0	0	1	0	1	1	1	1	1	1	1	1	0	0	-3	-3	-3	-3	-3	-3	-3	4
429	湖北	武汉	1	59	88	173	0	3	2	2	3	0	0	3	1	1	1	1	1	1	0	2	1	0	1	0	1	0	0	0	0	1	2	1	1	1	1	0	0	0	0	-3	-3	-3	-3	-3	-3	-3	3
430	湖北	武汉	1	42	88	178	0	3	2	5	4	0	1	1	0	1	1	0	0	1	0	3	0	1	0	0	1	0	0	0	0	1	2	1	1	1	1	0	0	0	1	0	0	0	1	1	0	0	2
431	河南	南阳	0	27	90	173	0	3	1	2	2	1	0	2	1	0	1	0	1	1	0	3	1	0	0	0	1	0	0	0	0	1	1	1	0	1	0	0	0	0	0	-3	-3	-3	-3	-3	-3	-3	3
432	湖北	武汉	1	27	90	176	0	3	1	2	3	1	0	1	1	1	0	1	0	0	0	2	1	1	1	1	1	0	0	0	1	1	2	1	1	1	1	1	1	0	0	-3	-3	-3	-3	-3	-3	-3	2
433	河南	南阳	1	37	95	186	0	3	2	1	1	1	1	2	1	1	1	0	0	0	0	1	0	1	0	0	0	0	0	1	0	1	1	1	1	1	0	0	1	0	0	-3	-3	-3	-3	-3	-3	-3	4
434	湖北	武汉	1	50	63	165	1	4	3	3	4	0	1	2	1	1	0	1	0	0	0	2	1	0	0	0	1	0	0	1	1	1	1	1	0	1	0	0	1	0	1	0	0	0	0	0	0	1	4
435	湖北	武汉	1	33	46	158	1	4	2	1	3	0	0	1	1	0	1	1	0	1	0	1	1	1	0	0	1	0	0	1	0	1	1	1	1	1	1	0	1	0	1	0	0	1	0	0	0	0	1
436	湖北	武汉	1	44	47	157	1	4	2	2	4	1	1	2	1	1	0	1	0	1	0	2	1	1	0	0	0	0	0	0	0	1	1	1	1	1	0	0	0	0	0	-3	-3	-3	-3	-3	-3	-3	3
437	湖北	武汉	1	34	47	162	1	4	1	1	3	1	1	1	1	0	0	0	0	1	0	1	0	0	0	0	1	0	0	0	0	1	1	0	0	0	0	0	1	0	0	-3	-3	-3	-3	-3	-3	-3	2
438	湖北	武汉	1	26	47.5	158	1	4	1	2	2	1	1	1	1	1	1	0	0	1	0	2	1	0	0	0	1	0	0	0	0	1	2	0	1	1	0	0	1	0	0	-3	-3	-3	-3	-3	-3	-3	2
439	湖北	武汉	1	26	48	160	1	4	1	2	4	0	0	3	1	1	1	0	0	0	0	2	1	0	0	0	0	0	0	0	0	1	2	0	1	1	0	0	0	0	0	-3	-3	-3	-3	-3	-3	-3	4
440	湖北	武汉	0	26	49	164	1	4	1	4	3	1	1	2	1	1	1	1	0	1	0	1	1	1	1	0	0	0	0	0	0	1	1	0	1	1	0	0	1	0	0	-3	-3	-3	-3	-3	-3	-3	2
441	湖北	武汉	1	24	50	158	1	4	1	9	2	1	0	1	1	1	1	0	0	1	0	1	1	1	0	0	0	0	0	0	0	1	1	1	1	1	0	0	1	0	0	-3	-3	-3	-3	-3	-3	-3	4
442	湖北	武汉	0	23	50	160	1	4	1	9	1	0	0	2	0	1	1	0	0	0	0	2	1	1	0	0	0	0	0	0	0	1	2	1	1	1	0	0	0	0	0	-3	-3	-3	-3	-3	-3	-3	2
443	湖北	武汉	1	27	50	160	1	4	1	2	2	0	0	3	1	0	1	0	0	0	0	2	1	0	0	1	0	0	0	1	0	1	1	1	0	1	0	0	0	0	1	0	0	1	0	0	0	0	2
444	河南	信阳	0	30	50	165	1	4	2	6	2	1	0	2	1	1	0	1	0	1	0	2	1	1	0	0	0	0	0	0	0	1	2	0	0	1	0	0	0	0	0	-3	-3	-3	-3	-3	-3	-3	4
445	湖北	武汉	1	35	50	166	1	4	2	2	3	1	1	2	1	1	1	1	1	1	0	3	1	1	1	1	1	0	0	1	0	1	1	1	1	1	0	0	1	0	1	0	0	0	0	0	0	1	2
446	湖南	长沙	1	23	50	200	0	4	1	9	3	1	1	2	1	1	1	0	0	1	0	1	0	0	0	1	0	0	0	0	0	1	2	0	0	1	0	0	0	0	1	0	0	1	0	0	0	0	3
447	湖南	长沙	0	24	51	158	1	4	1	9	1	1	0	1	1	1	0	1	0	0	0	2	1	1	0	0	0	0	0	0	0	1	1	1	1	1	0	0	1	0	0	-3	-3	-3	-3	-3	-3	-3	3
448	湖北	武汉	1	41	52	160	1	4	2	3	4	1	1	2	1	1	0	1	0	0	0	2	1	1	1	0	0	0	0	1	0	1	1	1	1	1	0	0	1	0	0	-3	-3	-3	-3	-3	-3	-3	2
449	湖北	武汉	1	23	52	165	0	4	1	9	1	1	0	2	1	1	1	1	1	0	0	1	0	0	0	0	0	1	0	0	0	0	2	1	1	1	1	1	0	0	0	-3	-3	-3	-3	-3	-3	-3	1
450	河南	郑州	0	27	52	168	1	4	1	2	3	1	0	2	1	0	1	0	0	0	0	2	1	0	0	1	1	0	0	0	1	1	1	1	1	1	0	1	0	0	0	-3	-3	-3	-3	-3	-3	-3	4
451	湖北	武汉	1	24	53	166	1	4	1	9	1	1	0	3	1	1	0	1	0	1	0	1	1	1	1	1	1	0	0	0	0	1	2	1	1	1	1	1	1	0	0	-3	-3	-3	-3	-3	-3	-3	4
452	湖北	武汉	1	50	55	158	1	4	2	2	4	0	1	1	0	0	1	1	0	1	0	2	1	1	1	0	1	0	0	0	0	1	1	1	1	1	0	0	1	0	0	-3	-3	-3	-3	-3	-3	-3	4
453	江西	抚州	1	50	55	166	0	4	2	3	2	1	0	2	0	1	1	0	0	1	0	1	1	1	1	1	0	0	0	0	0	0	1	1	0	0	0	0	0	0	0	-3	-3	-3	-3	-3	-3	-3	3
454	湖北	武汉	1	28	56	163	1	4	2	2	3	1	0	3	1	1	0	1	0	1	0	2	1	0	1	0	0	0	1	1	0	1	1	0	1	1	0	0	1	0	0	-3	-3	-3	-3	-3	-3	-3	3
455	河南	郑州	1	48	58	158	1	4	2	2	3	1	1	2	1	1	1	1	1	1	0	1	1	1	1	1	0	0	0	0	1	1	1	1	0	1	0	1	1	0	0	-3	-3	-3	-3	-3	-3	-3	1
456	河南	郑州	1	42	58	162	1	4	2	2	3	1	0	2	1	1	0	1	1	1	0	1	1	1	0	0	0	0	0	1	0	1	1	1	1	1	1	1	1	0	0	-3	-3	-3	-3	-3	-3	-3	4
457	湖北	武汉	1	45	58	172	1	4	2	1	4	1	1	1	1	1	1	1	0	1	0	1	1	1	0	0	1	0	0	0	1	1	1	1	1	1	1	0	0	0	0	-3	-3	-3	-3	-3	-3	-3	4
458	湖北	武汉	0	22	58	173	0	4	1	9	1	1	0	2	1	1	0	1	0	1	0	2	1	0	0	0	0	0	0	0	0	1	1	1	1	1	0	0	0	0	0	-3	-3	-3	-3	-3	-3	-3	2
459	湖北	武汉	1	51	59	159	1	4	2	1	3	1	0	1	1	1	1	1	1	1	0	2	1	0	0	0	1	0	0	0	0	1	2	1	1	1	1	0	0	0	0	-3	-3	-3	-3	-3	-3	-3	4
460	湖南	长沙	0	23	60	162	1	4	1	9	1	1	0	2	1	1	0	1	1	1	0	2	1	1	0	0	1	0	0	0	0	0	1	1	1	1	0	0	1	0	0	-3	-3	-3	-3	-3	-3	-3	2
461	湖北	武汉	1	48	60	167	0	4	2	2	2	1	0	1	1	1	1	0	0	0	0	2	1	0	0	0	0	0	0	0	0	1	1	1	1	1	0	0	0	0	0	-3	-3	-3	-3	-3	-3	-3	4
462	湖北	武汉	0	28	60	175	0	4	2	2	3	0	0	2	0	1	1	1	0	1	0	1	1	0	1	1	0	0	0	0	0	1	1	1	1	1	1	1	1	0	0	-3	-3	-3	-3	-3	-3	-3	2
463	湖北	武汉	1	58	62	165	0	4	2	1	4	1	1	1	1	1	1	0	0	1	0	2	1	0	0	0	0	1	0	1	0	1	1	1	1	1	1	0	1	0	1	0	1	0	0	0	0	0	3
464	湖北	武汉	1	54	63	163	1	4	2	2	4	0	0	2	1	1	1	0	0	0	0	2	1	1	1	1	1	0	0	0	0	1	2	1	1	1	0	0	1	0	0	-3	-3	-3	-3	-3	-3	-3	4
465	湖北	武汉	0	24	65	162	1	4	1	9	1	1	0	3	1	1	1	0	0	1	0	2	1	1	1	0	0	0	0	0	0	1	1	1	1	1	0	0	0	0	0	-3	-3	-3	-3	-3	-3	-3	3
466	湖北	武汉	1	27	67	170	0	4	1	3	3	1	1	2	1	1	1	1	0	1	0	2	1	1	0	0	1	0	0	1	0	1	1	1	1	1	0	0	0	0	0	-3	-3	-3	-3	-3	-3	-3	2
467	河南	郑州	1	43	69	168	1	4	3	1	3	1	1	2	1	1	0	1	0	0	0	1	0	0	0	0	1	0	0	0	0	1	2	1	1	1	1	1	1	0	1	0	0	0	1	1	0	0	2
468	河南	郑州	1	44	70	158	1	4	2	12	4	1	1	2	1	1	1	1	0	1	0	1	1	1	0	0	0	0	0	0	0	1	1	1	1	1	0	0	1	0	0	-3	-3	-3	-3	-3	-3	-3	3
469	湖北	武汉	1	34	70	160	1	4	1	2	2	1	0	1	1	1	1	1	1	1	0	3	1	1	1	1	1	0	0	1	1	1	1	0	1	0	0	0	0	0	0	-3	-3	-3	-3	-3	-3	-3	3
470	湖北	武汉	1	40	70	174	0	4	2	2	4	1	0	1	1	1	1	1	1	1	0	1	1	1	1	1	1	0	0	0	1	1	1	1	1	1	1	0	1	0	0	-3	-3	-3	-3	-3	-3	-3	2
471	河南	信阳	1	30	72	165	1	4	2	2	2	1	0	2	1	1	1	0	0	1	0	3	1	0	0	0	1	0	0	0	1	1	1	0	1	1	1	0	0	0	0	-3	-3	-3	-3	-3	-3	-3	4
472	湖北	武汉	1	50	75	175	0	4	2	2	3	0	1	3	1	1	1	1	0	1	0	2	1	0	0	0	1	0	0	0	0	1	1	1	1	1	0	0	0	0	0	-3	-3	-3	-3	-3	-3	-3	2
473	湖北	武汉	1	25	75	178	0	4	1	4	4	1	1	1	1	1	0	0	1	1	0	1	1	1	1	0	1	0	0	1	0	1	1	1	1	1	1	1	1	0	1	1	0	1	0	1	0	0	1
474	湖北	武汉	1	39	78	185	0	4	2	2	4	1	1	1	1	1	1	0	0	0	0	1	1	1	0	0	1	0	0	1	0	1	1	1	1	1	0	0	1	0	0	-3	-3	-3	-3	-3	-3	-3	3
475	湖北	武汉	1	34	80	183	0	4	2	2	3	1	0	1	1	1	1	1	0	1	0	2	0	0	0	0	1	0	0	0	0	1	2	1	1	1	0	0	0	0	0	-3	-3	-3	-3	-3	-3	-3	4
476	河南	郑州	1	29	85	178	0	4	1	2	4	1	0	2	0	0	0	1	0	1	0	1	0	0	0	0	0	1	0	0	1	1	2	1	1	1	0	0	0	0	0	-3	-3	-3	-3	-3	-3	-3	4
477	湖北	武汉	1	48	90	180	0	4	2	1	3	1	1	3	1	1	1	1	0	1	0	1	1	1	0	0	0	0	0	0	0	1	1	1	1	1	0	0	0	0	1	1	1	0	0	0	0	0	2
478	湖北	武汉	1	32	45	155	1	5	2	3	4	1	0	1	1	1	1	1	1	1	0	1	1	1	1	0	1	0	0	1	1	1	2	1	1	1	1	1	1	0	0	-3	-3	-3	-3	-3	-3	-3	2
479	湖北	武汉	1	31	47	161	1	5	2	2	4	1	1	1	1	1	1	1	1	1	0	1	1	1	0	0	0	0	0	1	0	1	1	1	1	1	0	0	1	0	1	1	0	1	0	0	0	0	2
480	湖北	武汉	1	28	49	163	1	5	1	9	2	1	0	2	1	1	0	0	0	1	0	2	1	0	0	0	1	0	0	0	0	1	1	1	1	1	0	0	1	0	0	-3	-3	-3	-3	-3	-3	-3	4
481	湖北	武汉	1	31	53	158	1	5	2	3	3	1	0	2	1	1	0	1	0	0	0	2	1	1	0	0	1	0	0	1	0	1	1	1	1	1	1	0	1	0	1	0	0	0	0	0	0	1	2
482	湖北	武汉	1	31	53	160	1	5	2	3	3	0	0	2	1	1	0	0	0	1	0	2	1	0	0	0	0	0	0	0	0	1	2	0	1	1	0	0	0	0	0	-3	-3	-3	-3	-3	-3	-3	3
483	湖北	武汉	1	50	55	160	1	5	2	3	4	1	1	1	1	1	1	1	0	1	0	2	1	1	0	0	0	0	0	1	0	1	1	1	1	1	1	0	1	0	0	-3	-3	-3	-3	-3	-3	-3	4
484	湖北	武汉	1	26	57	165	1	5	1	9	2	0	0	2	1	1	1	0	0	1	0	1	1	1	0	1	1	0	0	0	0	1	1	1	1	1	0	0	1	0	0	-3	-3	-3	-3	-3	-3	-3	2
485	湖北	武汉	1	58	72.3	175	0	5	2	3	4	1	1	1	1	1	1	0	0	1	0	2	1	1	0	0	1	0	0	0	0	1	2	1	1	1	1	0	0	0	0	-3	-3	-3	-3	-3	-3	-3	3
486	河南	郑州	1	38	76	169	0	5	2	2	2	1	0	2	0	1	1	1	1	1	1	3	1	1	0	0	1	0	0	0	0	0	2	0	1	1	0	0	0	0	0	-3	-3	-3	-3	-3	-3	-3	4
487	湖北	宜昌	1	39	80	175	0	5	2	2	2	1	0	2	1	1	1	1	0	1	0	2	1	1	0	1	1	0	0	0	0	1	1	1	1	1	1	0	1	0	0	-3	-3	-3	-3	-3	-3	-3	4
488	江西	抚州	0	26	85	156	1	5	2	9	2	0	0	1	1	1	1	1	0	1	0	2	1	0	1	1	0	0	0	0	0	1	2	1	0	1	0	0	0	0	0	-3	-3	-3	-3	-3	-3	-3	2
489	湖北	武汉	1	41	90	177	0	5	2	3	3	0	1	1	1	1	1	1	0	1	0	2	1	1	1	1	1	0	0	0	1	1	2	1	1	1	0	0	1	0	1	0	0	0	0	0	1	0	3
490	湖南	长沙	1	37	93	174	0	5	2	2	4	0	0	1	1	1	0	1	0	0	1	1	1	0	0	0	0	0	0	0	0	1	2	0	1	1	0	0	1	0	0	-3	-3	-3	-3	-3	-3	-3	4
	湖北	武汉	1	24	50	161	1	4	1	9	1	1	1	2	1	1	1	0	0	0	0	2	1	1	0	0	1	0	0	0	0	1	1	1	1	1	0	0	1	0	0	-3	-3	-3	-3	-3	-3	-3	1
	湖北	武汉	1	25	78	163	1	3	2	10	4	1	0	2	1	0	0	1	0	0	0	2	0	1	0	0	0	0	0	1	0	1	1	1	1	1	1	1	1	0	0	-3	-3	-3	-3	-3	-3	-3	2
	湖北	武汉	1	31	70	165	1	4	2	4	4	1	1	2	0	1	0	0	0	1	0	1	1	1	0	0	1	0	0	0	1	1	1	1	1	1	1	0	1	0	0	-3	-3	-3	-3	-3	-3	-3	4
	湖北	武汉	1	25	70	171	0	3	1	1	2	1	1	2	1	1	0	1	0	0	0	1	1	1	0	1	1	0	0	1	1	1	1	0	1	1	0	0	0	0	0	-3	-3	-3	-3	-3	-3	-3	3
	湖北	武汉	1	22	64	172	1	4	1	9	1	1	0	2	1	0	0	1	0	0	0	1	1	1	1	0	1	0	0	1	0	1	2	1	1	1	0	0	1	0	0	-3	-3	-3	-3	-3	-3	-3	3
	湖北	武汉	1	31	47	166	1	3	2	2	3	1	0	1	1	1	1	0	0	0	0	2	1	1	0	1	1	0	0	1	0	1	1	0	0	0	0	0	0	1	0	-3	-3	-3	-3	-3	-3	-3	2
	湖北	武汉	0	23	54	160	1	3	1	9	1	1	0	2	1	1	0	1	0	0	0	2	1	0	0	0	0	0	0	1	0	1	1	1	0	1	1	0	1	0	0	-3	-3	-3	-3	-3	-3	-3	2
	湖北	武汉	1	24	75	180	0	4	1	9	1	0	0	2	1	1	0	0	0	0	1	1	1	1	1	1	1	1	0	1	1	1	1	1	1	1	1	1	1	0	0	-3	-3	-3	-3	-3	-3	-3	4
	湖北	武汉	0	22	88	153	1	3	1	3	2	1	0	2	0	1	0	1	0	0	0	1	1	1	1	0	0	0	0	1	0	1	1	1	1	1	1	1	1	0	0	-3	-3	-3	-3	-3	-3	-3	1
	湖北	武汉	1	22	65	173	0	4	1	9	2	1	1	1	1	1	1	0	0	0	0	1	1	1	0	0	1	0	0	0	0	1	1	1	1	1	1	1	1	0	1	0	0	0	0	0	0	1	1
	湖北	武汉	1	49	55	158	1	3	2	2	3	1	1	2	1	1	0	0	0	1	0	2	1	0	0	0	0	0	0	0	0	1	2	1	1	1	0	1	0	0	0	-3	-3	-3	-3	-3	-3	-3	2
	湖北	武汉	0	24	74	173	0	4	1	9	1	1	1	1	1	1	0	1	0	0	0	2	1	1	0	0	1	0	0	1	0	1	1	1	1	1	0	0	1	0	0	-3	-3	-3	-3	-3	-3	-3	2
	湖北	武汉	1	25	56	168	0	4	1	9	1	1	0	2	1	1	0	0	0	1	0	1	1	1	0	0	0	0	0	0	0	1	2	0	1	1	0	0	1	0	0	-3	-3	-3	-3	-3	-3	-3	2
	湖北	武汉	1	23	51	167	1	4	1	9	1	0	0	2	1	1	0	0	0	1	0	2	1	0	0	0	0	0	0	0	0	1	1	0	1	0	0	0	0	0	0	-3	-3	-3	-3	-3	-3	-3	4
	湖北	武汉	1	22	46	158	1	3	1	1	3	1	0	3	0	1	0	0	0	1	0	3	1	1	0	0	0	0	0	0	0	1	1	0	0	1	0	0	0	0	0	-3	-3	-3	-3	-3	-3	-3	2
	湖北	武汉	1	26	60	160	1	4	1	2	3	1	0	2	1	1	0	1	0	0	0	2	1	0	0	0	0	0	0	0	0	1	2	0	0	1	0	0	1	0	0	-3	-3	-3	-3	-3	-3	-3	4
	湖北	武汉	0	25	50	167	1	4	1	9	1	1	0	2	1	1	0	0	0	1	0	1	1	1	1	0	0	0	0	1	1	1	4	0	1	1	0	0	1	0	1	1	0	1	1	0	0	0	2
	湖北	武汉	1	25	66	173	0	3	2	3	3	1	0	2	1	0	0	1	0	0	0	1	1	1	1	0	0	0	0	1	0	1	1	1	1	1	1	0	1	0	0	-3	-3	-3	-3	-3	-3	-3	2
	湖北	武汉	1	23	70	170	0	4	1	9	2	0	1	1	1	1	1	0	0	0	0	1	1	1	1	0	1	0	0	1	1	1	1	1	0	0	0	0	1	0	1	1	1	1	0	0	0	0	1
	湖北	武汉	0	48	66	175	0	2	2	2	3	0	0	1	1	1	0	0	0	1	0	2	1	1	1	0	1	0	1	1	1	1	1	1	1	1	1	0	0	0	0	-3	-3	-3	-3	-3	-3	-3	4
	湖北	武汉	0	23	65	176	0	3	1	2	2	1	0	1	1	1	0	1	0	0	0	3	1	0	0	1	0	0	0	0	0	0	1	1	1	1	1	1	1	0	0	-3	-3	-3	-3	-3	-3	-3	2
	湖北	武汉	1	38	56	163	1	3	2	1	3	1	1	2	1	1	0	0	0	1	0	1	1	1	1	0	1	0	0	1	1	1	1	0	1	1	1	0	1	0	0	-3	-3	-3	-3	-3	-3	-3	3
	湖北	武汉	1	27	73	173	0	4	2	2	3	1	1	1	1	0	0	1	0	0	0	2	1	1	0	0	0	0	0	0	1	1	2	0	0	1	0	0	0	0	0	-3	-3	-3	-3	-3	-3	-3	3
	湖北	武汉	1	30	48	150	1	3	1	4	3	1	1	2	1	1	0	1	0	0	0	1	1	0	0	0	0	0	0	1	0	1	1	1	1	1	0	1	0	0	0	-3	-3	-3	-3	-3	-3	-3	3
	湖北	武汉	1	24	60	162	1	3	1	2	2	1	0	2	1	1	0	0	0	1	0	2	1	1	0	0	0	0	0	0	0	1	1	1	1	1	0	0	0	0	0	-3	-3	-3	-3	-3	-3	-3	2
	湖北	武汉	1	22	53	168	1	4	1	9	2	1	0	1	0	1	1	0	0	0	0	4	1	1	0	0	1	0	0	0	0	1	1	1	1	1	1	0	1	0	0	-3	-3	-3	-3	-3	-3	-3	2
	湖北	武汉	1	23	66	162	0	3	1	3	3	1	0	2	1	0	0	1	0	0	0	1	1	0	1	0	1	0	0	0	0	1	1	1	1	1	0	0	0	0	0	-3	-3	-3	-3	-3	-3	-3	4
	湖北	武汉	1	30	50	155	1	4	1	2	3	1	1	2	1	1	0	1	0	0	0	2	1	1	1	1	1	0	0	0	0	1	1	1	0	1	0	1	1	0	0	-3	-3	-3	-3	-3	-3	-3	2
	湖北	武汉	1	27	50	160	1	3	2	2	2	1	0	2	1	1	0	0	0	1	0	2	1	1	0	0	1	0	0	1	1	1	2	1	1	1	1	0	1	0	0	-3	-3	-3	-3	-3	-3	-3	4
	湖北	武汉	1	45	64	170	0	2	2	4	2	1	1	2	1	1	0	1	0	0	0	2	1	1	1	1	0	0	0	0	0	1	1	1	1	0	0	0	0	0	0	-3	-3	-3	-3	-3	-3	-3	2
	湖北	武汉	1	24	130	168	0	3	1	3	3	1	1	1	1	1	1	0	0	0	0	1	1	1	1	1	1	0	0	0	0	1	2	0	1	1	0	0	0	0	0	-3	-3	-3	-3	-3	-3	-3	4
	湖北	武汉	1	24	55	165	1	3	1	3	3	1	0	2	1	1	0	0	0	1	0	2	1	1	1	0	0	0	0	0	0	1	2	1	1	1	0	0	0	0	0	-3	-3	-3	-3	-3	-3	-3	4
	湖北	武汉	1	24	46	159	1	4	1	9	1	1	1	2	1	1	0	1	0	0	0	2	0	1	0	0	0	0	0	0	0	1	1	0	0	1	0	0	1	0	0	-3	-3	-3	-3	-3	-3	-3	3
	湖北	武汉	1	26	57	163	1	4	1	1	4	0	0	2	1	1	0	0	0	1	0	2	1	0	0	0	0	0	0	1	0	1	1	0	1	1	1	0	0	0	0	-3	-3	-3	-3	-3	-3	-3	1
	湖北	武汉	0	24	63	163	1	3	1	9	2	1	0	2	1	1	1	0	0	0	0	2	0	1	0	1	0	0	0	0	0	0	1	1	1	1	0	0	0	0	0	-3	-3	-3	-3	-3	-3	-3	4
	湖北	武汉	1	26	57	168	1	4	1	2	3	0	0	2	1	1	0	0	0	1	0	1	1	1	0	1	0	0	0	0	0	1	2	0	0	1	0	0	0	0	0	-3	-3	-3	-3	-3	-3	-3	1
	湖北	武汉	1	23	54	166	1	4	1	2	1	1	0	2	1	1	0	1	0	0	0	1	1	0	0	0	1	0	0	0	1	1	1	0	0	1	0	0	1	0	0	-3	-3	-3	-3	-3	-3	-3	3
	湖北	武汉	0	22	52	160	1	3	1	9	1	1	1	2	1	1	0	1	0	0	0	2	1	1	1	1	1	0	0	0	0	1	2	1	1	1	0	0	1	0	0	-3	-3	-3	-3	-3	-3	-3	3
	湖北	武汉	1	53	105	164	1	3	2	1	2	1	0	3	1	0	0	1	0	0	0	2	1	0	0	0	1	0	0	0	0	1	1	1	1	1	1	1	1	0	0	-3	-3	-3	-3	-3	-3	-3	2
	湖北	武汉	0	23	50	162	1	4	1	12	4	0	0	2	1	1	1	0	0	0	0	1	1	1	1	0	0	0	0	1	1	1	1	1	1	1	1	0	0	0	0	-3	-3	-3	-3	-3	-3	-3	1
	湖北	武汉	1	23	60	163	1	4	1	9	1	1	1	1	0	1	1	0	0	0	0	1	1	1	0	0	1	0	0	1	0	1	2	0	0	1	0	1	1	0	0	-3	-3	-3	-3	-3	-3	-3	5
	湖北	武汉	0	22	52	163	1	3	1	9	1	1	0	2	0	1	0	1	0	0	0	1	1	1	1	1	0	0	0	0	1	1	1	1	1	1	1	1	1	0	0	-3	-3	-3	-3	-3	-3	-3	4
	湖北	武汉	1	30	45	163	1	4	2	1	4	0	1	2	1	0	0	0	0	1	0	2	1	1	0	0	0	0	0	0	0	1	2	0	1	0	0	0	0	0	1	0	1	0	0	0	0	0	2
	湖北	武汉	0	20	50	160	1	3	1	9	1	0	0	2	0	1	0	1	0	0	0	3	1	1	1	1	0	0	0	0	0	1	1	0	0	1	0	0	0	0	0	-3	-3	-3	-3	-3	-3	-3	4
	湖北	武汉	1	21	53	172	1	3	1	9	2	1	1	2	0	1	0	1	0	0	0	2	1	1	1	1	1	0	0	0	0	1	1	1	1	1	0	0	1	0	0	-3	-3	-3	-3	-3	-3	-3	3
	湖北	武汉	1	30	90	175	0	4	2	2	4	1	0	2	1	1	0	0	0	1	0	1	1	0	0	0	1	0	0	1	0	1	2	0	1	1	0	0	0	0	0	-3	-3	-3	-3	-3	-3	-3	4
	湖北	武汉	0	25	50	160	1	3	1	2	2	1	0	2	0	1	1	0	0	0	0	3	1	0	0	0	0	0	0	0	0	1	1	1	0	0	0	0	0	0	0	-3	-3	-3	-3	-3	-3	-3	2
	湖北	武汉	0	23	50	155	1	3	1	2	2	1	0	2	0	0	0	1	0	0	0	1	1	1	0	0	1	0	0	0	0	1	2	1	1	1	0	0	1	0	0	-3	-3	-3	-3	-3	-3	-3	3
	湖北	武汉	1	24	60	170	0	3	1	9	1	1	0	2	1	1	0	0	0	1	0	2	1	1	1	1	1	0	0	0	0	0	2	1	1	1	1	1	0	0	0	-3	-3	-3	-3	-3	-3	-3	2
	湖北	武汉	1	44	112	160	1	3	2	2	4	1	0	2	1	1	1	0	0	0	0	1	1	1	0	0	1	0	0	1	1	1	1	0	0	1	0	0	0	0	0	-3	-3	-3	-3	-3	-3	-3	2
	湖北	武汉	1	23	79	183	0	3	1	9	1	0	0	2	0	0	0	0	0	1	0	1	1	0	1	0	0	0	0	0	0	1	2	0	1	0	0	0	0	0	0	-3	-3	-3	-3	-3	-3	-3	3
	湖北	武汉	1	36	65	172	0	3	2	2	3	1	0	1	1	1	0	1	0	0	0	1	0	1	0	0	0	0	0	1	0	1	1	0	1	1	0	0	1	0	0	-3	-3	-3	-3	-3	-3	-3	3
	湖北	武汉	0	23	62	168	0	4	1	9	4	1	0	2	1	1	1	0	0	0	0	1	1	0	1	1	0	0	0	0	0	1	2	1	1	1	1	1	1	1	0	-3	-3	-3	-3	-3	-3	-3	2
	湖北	武汉	1	45	52	158	1	3	2	2	3	1	0	2	1	1	0	0	0	1	0	2	1	1	1	0	1	0	0	1	0	1	1	1	1	1	0	0	0	0	0	-3	-3	-3	-3	-3	-3	-3	4
	湖北	武汉	1	31	70	171	0	3	2	2	2	1	0	2	1	1	1	0	0	0	0	2	1	1	0	0	1	0	0	1	1	1	1	1	1	1	1	0	0	0	0	-3	-3	-3	-3	-3	-3	-3	4
	湖北	武汉	1	26	107	174	0	4	1	2	3	1	1	3	1	1	0	1	0	0	0	2	1	0	0	1	0	0	0	1	0	1	2	1	0	1	0	0	0	0	0	-3	-3	-3	-3	-3	-3	-3	4
	湖北	武汉	1	48	65	160	1	1	2	5	2	1	0	2	1	0	0	0	0	1	0	2	0	0	0	0	1	0	0	0	0	1	2	0	0	0	0	0	0	1	0	-3	-3	-3	-3	-3	-3	-3	4
	湖北	武汉	0	23	48	155	1	4	1	9	1	1	0	2	1	0	0	1	0	0	0	2	1	1	1	1	0	0	1	0	1	1	1	1	1	1	1	0	0	0	0	-3	-3	-3	-3	-3	-3	-3	2
	湖北	武汉	1	50	70	165	0	1	2	4	1	1	0	2	1	0	1	0	0	0	0	2	0	0	0	0	1	0	0	0	0	1	2	0	0	0	0	0	0	1	0	-3	-3	-3	-3	-3	-3	-3	4
	湖北	武汉	0	25	60	163	1	3	1	2	2	1	0	2	1	0	0	0	0	1	0	1	1	1	1	1	0	0	0	0	0	1	1	1	1	1	0	0	1	0	0	-3	-3	-3	-3	-3	-3	-3	4
	湖北	武汉	1	63	63	157	1	1	2	11	1	1	0	3	0	1	0	0	0	1	0	4	1	0	1	0	1	0	0	0	0	1	1	1	1	1	0	0	0	0	0	-3	-3	-3	-3	-3	-3	-3	4
	湖北	武汉	1	25	75	178	0	3	1	4	2	1	1	1	1	1	1	0	0	0	0	2	1	1	1	1	1	0	0	0	0	1	1	0	0	1	0	0	1	0	0	-3	-3	-3	-3	-3	-3	-3	3
	湖北	武汉	1	24	45	150	1	3	1	2	2	1	0	2	1	1	1	0	0	0	0	3	1	0	1	1	1	0	0	0	0	1	2	0	1	1	0	0	0	0	0	-3	-3	-3	-3	-3	-3	-3	2
	湖北	武汉	0	23	57	172	0	3	1	12	3	1	1	2	1	0	0	0	1	0	0	1	1	1	1	1	0	0	0	1	1	1	2	1	1	1	1	0	1	0	0	-3	-3	-3	-3	-3	-3	-3	4
	湖北	武汉	1	58	57	162	0	2	2	8	2	1	0	3	1	1	1	0	0	0	0	2	0	1	0	0	1	0	0	0	0	1	1	1	1	1	0	0	0	0	0	-3	-3	-3	-3	-3	-3	-3	1
	湖北	武汉	1	25	50	159	1	4	1	2	3	1	0	1	1	1	0	0	0	1	0	1	1	1	0	0	1	0	0	1	1	1	1	0	1	1	1	0	1	0	0	-3	-3	-3	-3	-3	-3	-3	2
	湖北	武汉	1	50	110	160	1	1	2	11	2	1	0	3	0	1	1	0	0	0	0	1	1	0	0	0	0	0	0	0	0	1	1	0	0	1	0	0	0	0	0	-3	-3	-3	-3	-3	-3	-3	4
	湖北	武汉	0	28	90	175	0	3	1	2	4	1	0	2	1	1	1	0	0	0	0	2	1	0	0	1	0	0	1	1	0	1	1	1	1	1	1	1	1	0	0	-3	-3	-3	-3	-3	-3	-3	1
	湖北	武汉	0	21	51	160	1	3	1	9	2	1	1	2	1	1	0	0	0	1	0	2	1	1	0	0	1	0	0	0	0	1	1	1	1	1	1	1	1	0	0	-3	-3	-3	-3	-3	-3	-3	2
	湖北	武汉	1	40	50	160	1	3	2	3	2	1	0	2	1	1	1	0	0	0	0	2	1	1	0	0	0	0	0	1	1	1	2	1	1	1	0	0	0	0	0	-3	-3	-3	-3	-3	-3	-3	3
	湖北	武汉	0	26	75	172	0	4	1	9	1	0	0	2	1	1	1	0	0	0	0	2	1	0	1	0	0	0	0	0	0	0	2	0	0	0	0	0	1	0	0	-3	-3	-3	-3	-3	-3	-3	2
	湖北	武汉	0	25	75	178	0	4	1	9	1	1	0	2	0	1	1	0	0	0	0	1	1	1	1	0	0	0	0	0	0	1	2	1	0	1	1	0	0	0	0	-3	-3	-3	-3	-3	-3	-3	4
	湖北	武汉	1	52	110	159	1	3	2	3	2	1	0	2	0	1	0	1	0	0	0	2	1	0	0	0	1	0	0	0	0	1	2	0	0	0	0	0	0	1	0	-3	-3	-3	-3	-3	-3	-3	3
	湖北	武汉	0	50	65	165	0	2	2	7	2	1	1	2	1	1	1	0	0	0	0	1	1	0	1	0	0	0	1	0	0	0	1	0	1	1	0	0	0	1	0	-3	-3	-3	-3	-3	-3	-3	2
	湖北	武汉	0	24	70	162	1	4	1	9	1	1	0	2	1	1	0	0	0	1	0	2	1	1	0	0	1	0	0	0	1	1	2	1	1	1	0	0	1	0	0	-3	-3	-3	-3	-3	-3	-3	2
	湖北	武汉	0	30	75	176	0	3	2	3	4	1	1	1	1	1	0	0	0	1	0	2	1	0	0	0	0	0	0	1	0	1	2	1	1	1	0	0	0	0	0	-3	-3	-3	-3	-3	-3	-3	4
	湖北	武汉	1	30	49	162	1	3	1	1	3	1	0	2	1	0	0	1	0	0	0	1	1	0	1	1	0	0	0	1	1	1	2	1	1	1	1	1	0	0	0	-3	-3	-3	-3	-3	-3	-3	2
	湖北	武汉	1	29	45	152	1	4	2	2	4	1	1	3	1	0	0	1	0	0	0	2	1	1	1	0	0	0	0	0	1	1	1	0	1	1	0	0	0	0	0	-3	-3	-3	-3	-3	-3	-3	2
	湖北	武汉	1	32	73	174	0	5	1	3	4	1	0	2	1	1	0	1	0	0	0	2	1	1	1	0	0	0	0	0	0	1	1	0	0	0	0	0	0	1	0	-3	-3	-3	-3	-3	-3	-3	2
	湖北	武汉	1	28	60	160	1	4	1	2	3	1	0	2	1	1	0	0	0	1	0	1	1	0	0	0	1	0	0	0	0	1	1	1	1	1	0	0	0	0	0	-3	-3	-3	-3	-3	-3	-3	3
	湖北	武汉	1	38	73	168	0	3	2	3	4	1	1	1	1	1	1	0	0	0	0	1	1	0	0	0	0	0	0	1	1	1	1	1	0	0	0	0	0	0	1	1	0	0	0	0	0	0	2
	湖北	武汉	0	33	80	171	0	3	2	3	3	1	0	2	1	1	0	0	0	1	0	1	1	1	0	1	1	0	0	1	1	1	1	1	1	1	0	0	0	0	0	-3	-3	-3	-3	-3	-3	-3	2
	湖北	武汉	1	26	54	157	1	3	1	2	3	1	0	2	0	1	0	0	0	1	0	1	0	0	0	0	1	0	0	1	0	1	1	1	1	1	1	1	1	0	0	-3	-3	-3	-3	-3	-3	-3	4
	湖北	武汉	1	26	60	160	1	3	1	3	3	1	0	2	1	1	1	0	0	0	0	1	0	0	0	0	1	0	0	1	0	1	1	0	0	1	0	0	0	1	0	-3	-3	-3	-3	-3	-3	-3	2
	湖北	武汉	1	35	53	160	1	3	2	3	4	1	1	1	1	1	0	1	0	0	0	1	1	1	1	1	0	0	0	1	0	1	1	1	1	1	0	0	0	0	0	-3	-3	-3	-3	-3	-3	-3	2
	湖北	武汉	1	37	72	173	0	3	2	3	3	1	0	2	1	1	0	1	0	0	0	2	1	0	0	1	1	0	0	0	0	1	1	0	1	1	0	0	0	0	0	-3	-3	-3	-3	-3	-3	-3	2
	湖北	武汉	0	40	70	168	0	2	2	3	3	1	0	2	0	0	0	1	0	0	0	1	1	1	0	1	1	0	0	1	1	1	1	1	1	1	0	1	1	0	1	1	0	1	0	1	1	0	1
	湖北	武汉	1	34	65	162	1	2	2	12	2	1	0	2	0	1	0	1	0	0	0	2	1	1	1	0	0	0	0	1	1	1	2	0	0	0	0	0	1	0	0	-3	-3	-3	-3	-3	-3	-3	3
	湖北	武汉	1	29	58	156	1	4	1	3	4	1	0	2	1	1	0	1	0	0	0	2	1	1	1	0	0	0	0	0	1	1	1	1	1	1	0	0	0	0	0	-3	-3	-3	-3	-3	-3	-3	1
	湖北	武汉	1	32	65	163	1	4	2	3	4	1	1	2	1	1	0	1	0	0	0	3	1	1	0	1	1	0	0	1	0	1	1	1	1	1	0	0	0	0	0	-3	-3	-3	-3	-3	-3	-3	1
	湖北	武汉	1	52	56	158	1	3	3	3	4	1	1	2	1	0	0	1	0	0	0	1	1	1	1	0	0	0	0	1	0	1	2	1	1	1	0	0	1	0	0	-3	-3	-3	-3	-3	-3	-3	4
	湖北	武汉	1	24	68	168	1	3	1	3	4	1	1	2	1	1	0	1	0	0	0	2	0	0	0	1	0	0	0	1	1	1	1	1	1	1	1	1	1	0	0	-3	-3	-3	-3	-3	-3	-3	1
	湖北	武汉	1	43	52	160	1	3	2	3	3	1	0	2	1	1	0	1	0	0	0	1	0	1	0	0	0	0	0	1	0	1	1	1	1	1	1	0	1	0	0	-3	-3	-3	-3	-3	-3	-3	2
	湖北	武汉	1	43	57	152	1	3	2	3	3	1	0	2	0	1	0	1	0	0	0	1	0	0	0	1	0	0	0	0	1	1	1	1	0	1	0	1	0	0	0	-3	-3	-3	-3	-3	-3	-3	3
	湖北	武汉	1	21	48	157	1	3	1	3	3	1	0	2	1	1	0	1	0	0	0	2	1	1	1	1	1	0	0	1	0	1	1	1	1	1	0	0	0	0	0	-3	-3	-3	-3	-3	-3	-3	2
	湖北	武汉	1	38	68	169	0	3	2	3	3	1	1	2	1	1	0	0	0	1	0	2	1	1	0	0	0	0	0	1	0	1	2	1	1	1	0	0	1	0	0	-3	-3	-3	-3	-3	-3	-3	4
	湖北	武汉	1	39	80	173	0	4	2	3	4	1	0	2	1	1	0	1	0	0	0	2	1	1	0	1	1	0	0	1	1	1	1	1	1	1	1	1	1	0	1	1	0	0	1	1	1	0	1
	湖北	武汉	0	20	100	159	1	3	1	9	1	1	0	2	1	1	0	1	0	0	0	2	1	1	1	0	1	0	0	0	0	1	1	1	1	1	1	1	1	0	0	-3	-3	-3	-3	-3	-3	-3	4
	湖北	武汉	1	18	55	170	1	3	1	9	1	1	0	3	1	1	0	1	0	0	0	1	1	1	1	1	1	0	0	1	1	1	2	1	1	1	1	1	1	0	0	-3	-3	-3	-3	-3	-3	-3	1
	湖北	武汉	1	20	50	155	1	3	1	9	1	1	0	2	1	1	0	1	0	0	0	2	1	1	1	1	0	0	1	0	0	1	2	1	0	1	0	0	1	0	0	-3	-3	-3	-3	-3	-3	-3	2
	湖北	武汉	1	32	44	160	1	5	1	1	4	1	0	2	1	0	0	0	0	1	0	4	1	1	1	1	1	0	0	0	0	1	1	0	0	0	0	0	0	1	0	-3	-3	-3	-3	-3	-3	-3	3
	湖北	武汉	1	30	76	175	0	3	1	2	4	1	0	3	1	0	0	1	0	1	0	2	1	1	1	0	1	0	0	0	0	1	1	0	0	0	0	0	0	1	0	-3	-3	-3	-3	-3	-3	-3	4
	湖北	武汉	1	18	47	164	1	3	1	9	1	1	1	2	1	0	0	1	0	0	0	1	1	0	0	0	1	0	0	1	1	1	1	1	0	0	0	0	0	0	0	-3	-3	-3	-3	-3	-3	-3	2
	湖北	武汉	0	19	50	170	0	2	1	9	1	0	0	2	0	1	0	1	0	0	0	2	0	0	0	0	1	0	0	1	0	1	2	1	1	1	0	0	0	0	0	-3	-3	-3	-3	-3	-3	-3	3
	湖北	武汉	1	30	53	169	1	3	2	1	2	1	0	2	1	1	0	0	0	1	0	2	1	1	1	1	0	0	0	1	1	1	1	1	1	1	0	0	0	0	0	-3	-3	-3	-3	-3	-3	-3	4
	湖北	武汉	0	27	50	160	1	3	2	3	2	1	0	2	1	1	0	0	0	1	0	2	1	0	0	0	0	0	0	0	0	1	1	1	1	1	1	0	0	0	0	-3	-3	-3	-3	-3	-3	-3	3
	湖北	武汉	1	27	48	163	1	3	1	4	4	1	0	2	1	0	0	0	0	1	0	2	1	1	0	0	0	0	0	0	0	0	1	1	1	1	0	0	0	0	0	-3	-3	-3	-3	-3	-3	-3	4
	湖北	武汉	0	18	45	158	1	3	1	9	1	0	0	2	0	1	0	1	0	0	0	1	0	0	0	0	1	0	0	0	1	1	2	1	1	1	1	0	0	0	0	-3	-3	-3	-3	-3	-3	-3	4
	湖北	武汉	0	30	56	165	1	5	1	9	2	1	0	3	0	1	1	0	0	0	0	2	1	1	1	0	0	0	0	0	0	1	2	0	0	1	0	0	1	0	0	-3	-3	-3	-3	-3	-3	-3	4
	湖北	武汉	1	18	50	164	1	3	1	9	1	1	1	2	1	1	0	1	0	0	0	1	1	1	1	1	1	0	0	0	0	1	1	1	1	1	1	1	1	0	0	-3	-3	-3	-3	-3	-3	-3	1
	湖北	武汉	1	30	130	161	1	3	2	1	3	1	0	2	0	0	0	0	0	1	0	1	1	0	0	0	1	0	0	0	0	1	1	1	1	1	1	0	0	0	0	-3	-3	-3	-3	-3	-3	-3	4
	湖北	武汉	1	31	80	181	0	3	2	1	3	1	1	2	1	0	0	1	0	0	0	1	1	1	1	1	0	0	0	0	0	1	1	0	1	1	0	0	0	0	0	-3	-3	-3	-3	-3	-3	-3	1
	湖北	武汉	1	22	55	168	1	2	1	5	2	1	0	2	1	0	0	0	0	1	0	2	1	1	0	0	0	0	0	0	0	1	1	1	1	1	1	1	1	0	0	-3	-3	-3	-3	-3	-3	-3	3
	湖北	武汉	0	33	45	153	1	3	2	4	3	1	0	2	0	1	0	1	0	0	0	1	1	0	0	0	0	0	0	0	0	1	2	1	1	1	1	0	0	0	0	-3	-3	-3	-3	-3	-3	-3	4
	湖北	武汉	1	38	45	155	1	1	2	8	4	1	1	2	1	1	0	0	0	1	0	2	1	1	0	0	1	0	0	1	1	1	1	1	1	1	1	1	1	0	0	-3	-3	-3	-3	-3	-3	-3	1
	湖北	武汉	1	32	54	155	1	3	2	1	2	1	0	2	1	0	0	0	0	1	0	2	0	0	0	0	0	1	0	0	0	1	2	0	0	0	0	0	0	1	0	-3	-3	-3	-3	-3	-3	-3	4
	湖北	武汉	1	41	69	156	1	2	2	5	2	1	1	2	1	1	0	1	0	0	0	1	1	1	1	1	0	0	0	1	1	1	1	1	1	1	1	0	1	0	0	-3	-3	-3	-3	-3	-3	-3	1
	湖北	武汉	1	28	56	165	0	3	1	2	3	1	0	2	1	1	0	0	0	1	0	3	1	0	0	0	1	0	0	1	0	1	2	1	0	1	1	0	0	0	0	-3	-3	-3	-3	-3	-3	-3	4
	湖北	武汉	1	29	41	157	1	3	2	2	3	0	0	2	1	0	0	0	0	1	0	2	1	1	0	0	1	0	0	1	1	1	1	1	1	1	1	0	0	0	0	-3	-3	-3	-3	-3	-3	-3	5
	湖北	武汉	1	18	49	163	1	3	1	9	2	0	0	1	1	1	1	0	0	0	0	1	1	1	1	1	0	0	0	1	0	1	1	1	1	1	1	1	1	0	0	-3	-3	-3	-3	-3	-3	-3	4
	湖北	武汉	1	28	60	158	0	2	1	4	2	1	0	2	1	1	1	0	0	0	0	2	0	0	0	0	1	0	0	0	1	1	1	1	1	1	1	0	1	0	0	-3	-3	-3	-3	-3	-3	-3	5
	湖北	武汉	1	28	60	161	1	4	1	1	1	1	1	2	1	1	0	1	0	0	0	1	1	0	0	0	0	0	0	0	0	1	1	0	0	1	0	0	0	0	0	-3	-3	-3	-3	-3	-3	-3	4
	湖北	武汉	0	28	59	166	1	4	2	2	2	1	0	1	1	0	1	0	0	0	0	1	1	0	1	0	0	0	0	0	0	1	2	1	1	1	0	0	0	0	0	-3	-3	-3	-3	-3	-3	-3	4
	湖北	武汉	1	28	52	165	1	4	2	2	3	1	0	2	1	1	0	0	0	1	0	2	1	0	0	0	1	0	0	0	0	1	1	1	0	1	0	0	0	0	0	-3	-3	-3	-3	-3	-3	-3	3
	湖北	武汉	1	32	54	159	1	3	2	1	2	1	0	2	1	1	0	0	0	1	0	1	1	0	0	0	1	0	0	0	0	1	2	1	1	1	0	0	0	0	0	-3	-3	-3	-3	-3	-3	-3	4
	湖北	武汉	0	25	45	154	1	4	1	9	1	1	0	2	1	1	1	0	0	0	0	1	1	0	0	0	0	0	0	0	0	0	1	0	0	1	0	0	0	0	0	-3	-3	-3	-3	-3	-3	-3	2
	湖北	武汉	1	27	40	150	1	4	1	9	1	1	1	3	0	1	0	0	0	1	0	2	0	0	0	0	0	1	0	0	0	0	2	0	0	0	0	0	0	1	0	-3	-3	-3	-3	-3	-3	-3	2
	湖北	武汉	0	28	53	157	1	4	1	2	3	1	0	2	1	1	1	0	0	0	0	2	1	0	1	0	0	0	0	0	0	0	1	0	1	1	1	0	1	0	0	-3	-3	-3	-3	-3	-3	-3	2
[truncated: 75 more columns]
